# Supplementary material for: Acute intraocular pressure responses changes during dynamic resistance training in primary open-angle glaucoma patients and age-matched controls
Source: Graefes Arch Clin Exp Ophthalmol. 2025 Apr 17;263(10):2849–56. doi: 10.1007/s00417-025-06814-9 (PMC12583395; doi:10.1007/s00417-025-06814-9)
Supplement: Supplementary file 1 — Supplementary file1 (XLSX 201 KB) [file 417_2025_6814_MOESM1_ESM.xlsx]

## Sheet: PIOBruto
CODIGO	NOMBRE	APELLIDOS	EDAD	SEXO	PESO	ALTURA	GRUPO	PIO BASAL	LEG EXT 15RM	BICEPS 15RM	LEGEXT_PIO_pre_Baja	PIO_1	PIO_2	PIO_3	PIO_4	PIO_5	PIO_6	PIO_7	PIO_8	PIO_9	PIO_10	LEGEXT_PIO_post_Baja	LEGEXT_PIO_5'_Baja	LEGEXT_PIO_pre_Alta_1	PIO_1	PIO_2	PIO_3	PIO_4	PIO_5	PIO_6	PIO_7	PIO_8	PIO_9	PIO_10	LEGEXT_PIO_post_Alta_1	LEGEXT_PIO_5'_Alta_1	BICEPS_PIO_pre_Baja	PIO_1	PIO_2	PIO_3	PIO_4	PIO_5	PIO_6	PIO_7	PIO_8	PIO_9	PIO_10	BICEPS_PIO_post_Baja	BICEPS_PIO_5'_Baja
102	Antonio	Lopez	64	M	98.8	163.6	POAG	13.8	35	18	12.3	14.6	13.3	14.2	13.8	13.7	13.7	15.6	13.9	13.6	14.1	14	12.8	11.7	13.6	12.9	13.1	13.7	13.9	13.8	13	15.3	14.2	14.1	12.1	13.5	11.9	12.8	12.3	12.6	13.1	12.5	13.2	12.8	13.1	12.4	13.6	12.7	12.2
103	Josefa	Lorente	77	F	57	153	POAG	15.5	10	8.5	13.4	13.3	13.7	11.4	13.2	13.3	13.4	11.8	14.3	14.3	13.8	12.4	12.8	14.9	13.5	12.6	14.1	13.2	14.1	12.5	14.1	13.2	12.3	14	12.4	13	11.2	14	14.6	14	14.5	14.7	15.2	13.5	13.9	14.2	15.8	12.3	12
106	Marian		80	F	67	154	POAG	15.9	20	10	16	15.7	16.9	16.9	17.2	17.2	18.1	16.7	17.6	17.9	18.1	15.8	16.7	16.9	15.7	18	18.7	14.8	16	14.6	15.5	17.5	16	15.4	19.3	17.8	14.6	15.9	16.1	20.2	16.7	15	17.3	15.9	14.3	16.2	18.4	20.8	17.5
107	Maria Mercedes		67	F	58	157	POAG	18.1	15	8.1	16.9	19.1	18.9	18.6	16.5	18.6	21	19.5	18.6	17.6	18.1	18.2	18	19.5	19	18.5	20.9	19.3	20.3	19.8	19.2	18.4	21	17.3	17.8	19.7	17.5	21.4	21.5	20.3	20.2	20	20.4	21.8	19.7	20.5	22.6	17.7	18.2
109	Juan	Martin	58	M	70	168	POAG	20.9	30	18	17.6	16.3	17	17.4	16.9	17.3	16.2	19.1	18.7	18.2	19.4	17.7	21.2	20.6	16.8	19.1	18.8	18.7	21.7	17.8	17.7	19	19	20.7	21.8	18.4	18.3	18.2	19.6	17.8	17.5	19	19.9	19.3	16.3	18.5	20	18.9	19.7
111	Vicente	Gallardo	65	M	77	179	POAG	20	30	14.5	14.6	15.8	14.8	17.6	17.3	17.7	17.6	17.2	16.5	16.3	18.9	15.2	17.7	20.9	17.3	15.6	17.5	19.7	19.7	20.4	19.1	17.8	19.8	18.3	16.1	19.1	17.2	13.8	12.7	13.6	16.3	15.9	13.1	13.3	13.8	14.5	16.8	16.3	16
112	Angeles	Rodriguez	79	F	57	159	POAG	20.1	10	9.1	17.7	20.3	21.4	20.2	22	20.5	22.2	20.5	21.5	21.5	19.8	24	22.1	17.9	15.2	16.2	18.4	20.1	20.5	20.6	19.1	21.6	21.4	20.9	19	19.1	19.3	21.1	20.1	24	23.8	23	24	23.9	21.5	24.1	22.2	16	17.4
114	Paqui	Aguilera	64	F	76	166	POAG	15.4	15	8.5	16	16.6	18.7	16.7	20.3	18.5	18.7	18.7	18.2	17.1	17.2	17.5	17.6	16.8	16.9	18.7	19.8	19	18.4	16	16.8	17.9	18	17.4	18.1	18.1	14.3	14	16.6	14.3	16.2	17.3	17.1	16.7	17.3	16.8	16.7	15.9	17.4
115	Etienne		80	M	80	195	POAG	18.4	10	9.5	12.6	9.9	11.9	12.6	13	13.1	13.6	13.9	11.7	10.8	12.6	11.7	12.1	13.6	11.8	13.2	11.6	13	13.9	16.7	12	11.7	12.7	13.7	13.3	13.2	9.8	14.2	10	11.9	11.4	9.9	10.4	10.5	10.5	9.8	13.2	13.6	11.9
116	Juana	Martin	60	F	65	158	POAG	18.3	15	10.5	13.5	19.2	18.1	18.3	15.9	16.9	17.5	19.2	19.6	18.4	17.5	19.5	17.5	14.7	18.1	18.9	19.5	18.6	16.6	16.8	16.8	20.9	14.8	15.9	15.8	16.7	19.2	14.3	15.4	16.3	13.2	14.6	15.5	15.6	16.3	17.4	20	18.5	18.8
117	Manuel	González	63	M	70	163	POAG	14.5	20	14.5	16.5	13.1	14.8	13.3	16.5	13.7	15.2	15.6	14.2	15.4	14.7	16.5	14.2	16	15.9	15.3	15.6	15.8	17.1	16.7	17.1	15.6	16.4	17.7	18.7	15.6	16.7	15.9	15.1	17.6	15.9	17.1	18	15.8	17.4	15.5	16.3	18.9	18.1
118	Manuel	Fernandez	77	M	76	169	POAG	11.3	35	12.5	14.7	13.8	15.4	14.7	15.4	13.6	14.3	14.9	15.8	14.1	16.5	12.3	17.6	12.4	14.3	15	16.7	15.9	16	17.7	17.9	18.6	17.5	18	17.6	14.3	13.3	13.4	13.4	14	13.4	13.1	13.5	14.5	14.9	15.6	16	14.4	19.7
119	Ana Maria	Hernandez	70	F	74	153	POAG	9.8	10	7	11.7	9.3	12.4	8.7	11.5	9.8	9.6	10.1	10.1	11.6	10.6	14.6	11.1	10.8	10	11.3	9.9	10	10.8	11.9	10.3	10.8	11.1	14.3	13	11.1	13.1	13.6	10.9	10.8	12.2	10.9	10.7	10.1	13.9	11.4	13	10.4	13.2
120	Miguel	Garcia	76	M	90	172	POAG	16.8	20	9.5	15.1	14.2	16.4	16.4	16.3	15.1	15.6	15.7	16	16.2	17.3	14.6	14.9	13.7	13.9	14.5	13.8	15.1	14.8	14.7	17.7	15.9	16.2	17.7	13.6	16.2	10.4	13.3	11.8	10.1	10.4	12	11.3	12.4	11.7	11.1	11	14.5	17.6
121	Lola	Rodriguez	77	F	58	166	POAG	26.2	10	8.5	26.7	23	25.1	23.8	25.3	26	25.6	24.9	23.7	24.8	23.7	24.8	23	23.7	18.1	21.5	21.4	24.3	26.3	25.4	22.4	22.7	22.7	22.3	23.1	23	22.5	21.8	24.4	21.2	20.8	24.2	22.2	21.3	21.9	23.8	24.4	25.2	21.6
122	Sacramento		74	F	77		POAG	24.1	10	8.1	19.6	22	22.7	23.1	23.5	23.5	23.1	23.2	23.4	23.8	24	21.5	20.1	22.2	17.9	20.7	20.7	21.9	22.6	22.8	23.5	23.8	23.5	24	23	20.9	22	22.2	22.6	23.2	23.3	23.6	25.7	24.7	23.8	24.3	24.3	23.4	22.8
123	Manuel	Vico	63	M	80	180	POAG	16.8	65	22.5	18.5	16.6	17.5	17.6	19.7	18.9	19.8	20.9	19.9	20.3	20.2	19	19.3	22	16.9	19.6	21.3	21.3	20.8	20.2	21.8	21.3	21	20.6	18.5	16.1	18	18.7	18.6	21.4	19.1	20.8	19.7	21.8	22.2	22.4	19.2	15.3	21.1
124	Encarnación	Perez	71	F	72	150	POAG	23.2	10	8.5	23.2	24.4	25.1	24.3	24.8	23.9	26.4	24	22.7	25.3	24.5	24.7	23.2	24.1	24.2	25.2	21.6	25.5	26.8	27.9	24.5	27.6	26.7	25.2	27.2	23.6	22.7	19.9	23.4	20.4	20.7	21.3	20.9	18.9	20.6	22.4	20.9	23.6	22.2
125	Valentin	Corral	65	M	73	176	POAG	19	30	15.5	12.6	16.4	16.6	18.1	16.4	15.1	15.8	19.3	18.9	16	17.9	15.7	14.1	17.4	17.4	17.5	14.3	19.9	18.2	20.2	18.8	19.4	20.6	21.2	14.1	13.5	13.9	13	15.7	15.3	15.3	15.2	14.6	15	15.4	15.5	16.3	14.8	16.2
126	Juan Manuel	Azpitarte	73	M	56.5	161	POAG	13.7	16.1	9.5	16.3	13.4	13.8	13.8	13.3	13.2	13.7	13.2	14	14.4	15.8	14.2	13.6	14.7	12.1	13.4	13.7	14.6	13.1	13.4	13.2	13.5	13.1	13.5	14.7	15.8	14	13.4	12	12.3	13.7	12.8	14.7	13.7	11.7	12.4	14.2	13.5	15.9
127	Rosalia	Ruiz	74	F	60	163	POAG	16.4	12.2	7	15.1	14.6	15.9	17.1	17	17	18.4	17.2	16.6	17.3	19.1	18	15.9	16	17.3	15.3	17.8	18.3	16.4	17.5	18.3	16.9	17.2	17.1	17.9	18.4	17.9	18.2	19.7	18.9	18.5	17.8	17.5	16.4	16	16.8	15.7	15.3	17.9
128	Jesús	Rodríguez	61	M	85	173	POAG	19.4	35	21.5	21.7	18.3	18.6	20.5	17.4	18.3	18.2	16.4	18.8	18.2	17.1	22.3	18.2	17.3	19.6	21.4	22.1	21.7	20	20.2	20.8	20.7	20.3	21.4	20.3	19	18.4	17.8	16.7	16.9	18.6	17	20.8	19.6	18.8	18.9	19	18.7	18.8
129	Manuel Santiago	Martin	67	M	94	160	POAG	10.2	15	17.5	12.7	15.3	12.2	15.6	12.9	14.4	14	14.2	15.7	14.6	14.2	12.6	13.3	15.7	13.7	14.2	14.1	14.8	13.7	14	14.3	14.3	14.1	13.9	12.9	11.1	10.4	11.4	12.2	11.8	11.2	13	13.1	13	15.1	14	14.2	12.4	14
130	Carolina	Díaz	46	F			POAG	13.7	30	10.5	13.7	17.1	16	14.5	17.6	16.1	17.6	14.7	14.3	15.3	15.9	11.6	14.8	16.6	14.2	15.9	15.2	15.9	15.9	16.8	16.9	15.4	17.7	14.9	15.8	13.5	12.8	16.4	16.8	15.5	13.8	14.8	15.6	14.2	15.7	14.8	16.6	13.6	14.4
131	Antonio	Beltrán	73	M	73	175	POAG	13.3	30	8.5	13.9	10.8	10.1	10.2	11	13.1	13.4	10.1	12.8	12.4	12	13.2	12.6	13.1	14.7	12.7	12.4	11.7	13.9	12.4	12.5	12.8	15.5	14.7	14.2	13.9	12.2	12.7	11.2	13.5	11.7	12.7	13.4	13.4	13.3	14.7	12.3	13.3	15
132	Josefina	Leon	66	F	54	163	POAG	25.3	10	7	27.3	23.9	25.4	26.1	25.6	25.6	24.1	25.1	26.1	22.2	27.2	23.7	24.5	27.1	24.3	23.8	23.2	23.8	24.5	25.7	23.5	26.2	29.5	27.4	26.7	31.7	27.5	24.9	25.8	24.8	26.7	28.5	25.2	27.4	27	27.1	27.8	27.7	26.1
			68.8462		71.932	165.692		17.3115	21.0885	11.6462	16.5346	16.4231	17.0269	16.9885	17.3192	17.0808	17.5692	17.3731	17.4462	17.2154	17.7	17.1269	16.8808	17.3192	16.2462	16.9615	17.1615	17.7154	17.9231	17.9423	17.5692	18.0308	18.1654	18.1385	17.5769	17.1654	16.1192	16.3962	16.5077	16.6423	16.4692	16.7962	17.0385	16.75	16.7731	17.1192	17.7115	16.8346	17.5269
			8.08798		12.1507	10.4434		4.36938	12.8767	4.59053	4.19075	4.0167	4.15572	4.28937	4.14575	4.12873	4.18787	4.16159	3.92125	3.87388	3.98457	4.21735	3.78566	4.12999	3.32063	3.63396	3.69444	4.03055	4.18429	4.25207	3.78405	4.2868	4.44765	3.86006	4.20726	4.44828	4.4436	3.65956	4.50723	4.264	4.26865	4.62078	4.38863	4.52223	4.09034	4.59957	4.17184	4.3521	3.52585
101	Julio	Rodriguez	63	M	73.9	167	CONTROL	15.8	25	12.5	17.7	16.7	17.2	18.2	16.7	17.6	18.1	18.8	17.9	17.3	17.5	18.8	17.4	15.2	16.1	15.4	14.7	14.8	19.8	17	15.9	18	19.8	19.8	17.4	16.6	15.3	15.6	16	13.7	16.5	14.7	17.5	16.1	14.8	16.8	15.6	16.1	16.3
102	Rafael	Rodriguez	77	M	70	167	CONTROL	12.1	20	12.5	9.7	9.4	8.1	10.2	10.1	9.7	10.8	11.2	13.5	12.2	11.4	11.9	11.2	11.2	10.3	10	10.2	10.8	10.3	12.6	11.7	11	12.2	10.3	13.1	10.1	11.4	10.5	9	10.7	9.9	10	9.4	10.3	9.2	9.2	8.9	9.3	10.7
104	Alejandro	Jimenez	74	M	92.2	175	CONTROL	13.8	50	15.5	17.6	18	18.4	18.6	19.6	19.1	19.2	19.7	19.2	18.9	19.5	17.5	17.4	17.2	19.1	19.8	19.4	20.4	20.1	19.6	20.1	19.6	20.9	20.7	18	20	14.8	16.8	17.5	18.3	16	16.5	15.8	16.9	16.5	17.7	16.8	18.8	16.3
105	Mercedes		63	F	60	154	CONTROL	17.1	12.2	7	18.4	22.5	20.3	21	23.3	23	22	22	19.9	21.5	21.5	20.8	23.9	23.5	26.2	22.1	24	24.5	25.9	26.4	27.9	24.8	27.5	25.7	19.6	17.8	21.3	19.8	19	19.9	18.7	19.2	20	21.3	20.2	21.5	19.7	23.5	20.9
107	Isabel	Jimenez	65	F	58.7	164	CONTROL	12.7	17.2	8.5	15.1	14.4	14.1	13.4	14.8	15.3	15.7	15.3	14.7	15.6	14.6	14.5	14.8	13.2	12.8	13.8	15	13.1	15.5	14.5	13.9	15.4	15.7	14.8	15.2	15	12.6	14.4	11.7	12.6	11.8	11.1	14.2	12	12.8	12.8	12.5	14	14.5
108	Carmen	Garcia Cano	65	F	68.7	156	CONTROL	18	17.2	8.5	17	18	19	18	17	17	17	16	19	17	18	14	16	17	18	18	18	18	21	19	18	18	19	19	14	16	17	16	17	15	17	16	17	16	15	16	16	14	17
109	Carmen	Bueno	64	F	68.4	155	CONTROL	12.5	15	8.5	15.2	16.1	15.4	15.5	15	16.4	16.2	15.9	16.6	14.4	14.6	14.7	12.8	13.2	12.8	13.7	14.5	14.9	15.5	14.5	15.3	16.2	13.8	16.2	12.9	13.3	16.5	14.5	14.8	12.7	16.8	14.5	15.5	13.4	14.2	14	16.8	15.6	13.9
110	Maricarmen	Gamez	81	F	71	159	CONTROL	13.3	17.2	6.4	12.5	13.1	14	14.7	14	15.2	12.6	13.1	15.6	14.6	14.4	12.4	12.1	13.9	12.1	12.5	14.2	13.3	12.3	11.4	12.2	15	14.2	15	12.5	13.5	13	12.6	14.8	13.2	13.5	15.7	13.6	15.5	15.6	14.3	13.8	12.1	11.2
111	Marisa	Angulo	73	F	73.4	162	CONTROL	17.2	15	8.5	16.6	18.3	22.9	20.3	23	22.8	23.5	22.2	23.6	23.1	21.7	18.5	19	20.5	22.9	23.4	22.8	23.9	21.8	23.2	23.4	23.8	24.5	22.4	20.8	18.6	20.8	18.3	20.7	19.5	23.4	20.8	21	21.1	22.6	22.9	20.3	19.9	18.8
112	Pilar	Sanchez	67	F	58	150	CONTROL	23.7	10	8.5	22.7	21.5	22.8	23.8	23.2	22.7	22.5	24.4	23.8	24.7	23.8	20.9	22.2	20.8	21.5	21.8	21.8	23.7	23.6	24	21.6	23.8	23.9	25	20.4	20	19.9	22.5	21.6	21.2	22.1	19.9	20.9	20.9	20.4	20.1	19.7	20.4	20
113	Maria Angustias		65	F	66.1	157	CONTROL	19	15	8.5	20	17	20	18	20	17	17	19	20	19	18	18	17	16	17	19	21	20	19	19	22	20	18	17	18	15	15	16	18	17	19	18	15	17	20	20	15	19	13
114	Fermin		67	M	105	180	CONTROL	14.9	35	15.5	17.1	21.1	21.6	19.6	19.1	19	18.1	20.4	18.9	18.5	21.5	14.5	18.2	17.3	19.2	20	19.7	23	20.6	20.3	20.7	20.4	20.4	17.9	17.9	21.7	19.1	15.6	18.2	20.1	21.9	21.6	18.7	23.4	18.9	19.7	18.1	16.7	16.6
115	Genaro	Muñoz	81	M	81	173	CONTROL	21	35	10.5	19	21.4	20.9	21.7	20.7	18.6	20.1	20.2	20.2	21.2	20.4	18.7	16.6	18.3	20.7	18.6	21.6	22.4	20.5	24.2	23	24.2	24.8	23.1	17.4	18.4	18.8	20.3	18.5	18.5	17.8	22.5	19.7	20	20	20.7	18.7	19.9	21.2
116	Gloria	Sanchez	67	F	60.3	150	CONTROL	20	12.2	9.5	21	17	19	18	14	18	20	16	20	17	15	13	16	13	17	19	20	20	16	19	21	18	16	18	15	11	16	19	20	19	22	21	20	16	16	17	18	15	15
117	M Jesus	Sanchez	68	F	70.1	157	CONTROL	15.2	12.2	8.5	17.5	18.2	21.9	18.9	19.8	17.7	19.9	20.1	18.3	18.7	19.8	19	18.1	19	18.9	20.8	20.5	21.4	20.4	21.5	21.3	21.4	20.1	19.3	18	16.1	19.1	18.9	16.9	19.6	20	21	19.4	19.3	19.4	18.3	21.7	17.2	18.3
119	Encarna	Campaña	69	F	74.1	166	CONTROL	18.4	25	9.5	21.8	15.8	14.7	16.5	17.7	15.3	17.2	18	17.5	16.6	16	18.1	17.1	20.6	16	16.8	18.4	16.8	18.3	17.1	19.6	18.2	16.3	18.3	22.7	17.7	19.7	17.6	18.7	18.1	18.1	17.9	19	19.4	18.3	18.7	19.8	20.2	18.2
120	Juan	Villén	67	M	95	180	CONTROL	14.9	45	14.5	18.3	18.7	16.3	15.8	15.7	17	15.4	17.7	17.5	17.1	15.5	17.4	15.3	17.8	15.3	18.4	18.7	17.9	16.6	18.6	20.1	17.6	20.2	19.9	15.7	16.4	16	17	18.1	17.2	16.3	16.9	14.8	17.2	15	17.3	17.1	14.9	14.7
121	Concepción	Iglesias	76	F	73.9	160	CONTROL	18.4	12.2	8.5	18.1	20.3	22.6	22	22.6	23.7	23.3	21.1	23.1	23.4	23	18.2	19	20.7	18	20.4	20.9	19.6	22.7	20.7	22.2	21.5	22.7	22.7	19.6	18.4	20.6	21.1	20.5	21.4	19.7	21.1	22.1	19.3	21.4	19.3	18	18.7	20.1
			69.5556		73.3222	162.889		16.5556	21.6889	10.0778	17.5167	17.6389	18.2889	18.0111	18.1278	18.0611	18.2556	18.3944	18.85	18.3778	18.1222	16.7167	16.8944	17.1333	17.4389	17.9722	18.6333	18.8056	18.8833	19.0333	19.4389	19.2722	19.4444	19.1722	17.1222	16.4222	17.05	17.0278	17.2778	17.0944	17.8056	17.6889	17.4222	17.5056	17.2389	17.5722	17.0278	16.9611	16.4833
			5.93318		12.8572	9.37386		3.21288	11.9202	2.80599	3.12716	3.25669	3.94922	3.3221	3.76529	3.44915	3.47956	3.35182	2.84052	3.35814	3.48907	2.81388	3.16794	3.379	4.01221	3.61643	3.59575	4.1256	3.9333	4.0772	4.21414	3.65542	4.22628	3.84031	2.93128	3.08289	3.01277	3.02943	3.16721	3.28928	3.604	3.59311	3.27101	3.43142	3.45494	3.38697	3.11199	3.46056	3.14965
								0.535097	0.876251	0.204223	0.403638	0.29355	0.318096	0.400488	0.512935	0.413152	0.570709	0.392376	0.200954	0.308037	0.718312	0.720443	0.990032	0.875425	0.288248	0.36863	0.196197	0.387239	0.447534	0.399703	0.131467	0.322367	0.3441	0.386428	0.694014	0.54308	0.44394	0.550027	0.535414	0.707188	0.283652	0.49555	0.754384	0.552579	0.694828	0.723734	0.55827	0.918653	0.319529
																																				GLAUCOMA	BASAL	PIO_1	PIO_2	PIO_3	PIO_4	PIO_5	PIO_6	PIO_7	PIO_8	PIO_9	PIO_10	POST	RECOVERY
										GLAUCOMA	BASAL	PIO_1	PIO_2	PIO_3	PIO_4	PIO_5	PIO_6	PIO_7	PIO_8	PIO_9	PIO_10	POST	RECOVERY													LE BAJA	16.5556	17.6389	18.2889	18.0111	18.1278	18.0611	18.2556	18.3944	18.85	18.3778	18.1222	16.7167	16.8944
										LE BAJA	17.3115	16.4231	17.0269	16.9885	17.3192	17.0808	17.5692	17.3731	17.4462	17.2154	17.7	17.1269	16.8808													LE ALTA	16.5556	17.4389	17.9722	18.6333	18.8056	18.8833	19.0333	19.4389	19.2722	19.4444	19.1722	17.1222	16.4222
										LE ALTA	17.3115	16.2462	16.9615	17.1615	17.7154	17.9231	17.9423	17.5692	18.0308	18.1654	18.1385	17.5769	17.1654													BI BAJA	16.5556	17.0278	17.2778	17.0944	17.8056	17.6889	17.4222	17.5056	17.2389	17.5722	17.0278	16.9611	16.4833
										BI BAJA	17.3115	16.3962	16.5077	16.6423	16.4692	16.7962	17.0385	16.75	16.7731	17.1192	17.7115	16.8346	17.5269													BI ALTA	16.5556	18.4056	18.9	19.5444	19.4389	20.3833	20.4222	20.3833	20.8056	20.5222	20.35	16.6389	16.9444
										BI ALTA	17.3115	17.9423	17.6769	18.1769	18.3423	18.8038	19.1231	18.9846	19.1538	19.2923	19.2923	17.4077	16.1192															alta			baja
												alta			baja																							18.8094	0.650741		18.2128	0.313111
												17.5854	0.620181		17.2142	0.362374																						19.9156	0.797191		17.3661	0.276707
												18.6788	0.595938		16.8204	0.39038																						19.3625	0.723966		17.7894	0.294909
												18.1321	0.60806		17.0173	0.376377		18.7473	0.666013	alta
																		17.4034	0.335643	baja
[truncated: 62 more columns]

## Sheet: Change
CODIGO	GRUPO		PIO_1	PIO_2	PIO_3	PIO_4	PIO_5	PIO_6	PIO_7	PIO_8	PIO_9	PIO_10	LEGEXT_PIO_post_Baja	LEGEXT_PIO_5'_Baja		PIO_1	PIO_2	PIO_3	PIO_4	PIO_5	PIO_6	PIO_7	PIO_8	PIO_9	PIO_10	LEGEXT_PIO_post_Alta_1	LEGEXT_PIO_5'_Alta_1		PIO_1	PIO_2	PIO_3	PIO_4	PIO_5	PIO_6	PIO_7	PIO_8	PIO_9	PIO_10	BICEPS_PIO_post_Baja	BICEPS_PIO_5'_Baja		PIO_1	PIO_2	PIO_3	PIO_4	PIO_5	PIO_6	PIO_7	PIO_8
102	POAG		-0.8	0.5	-0.4	0	0.1	0.1	-1.8	-0.1	0.2	-0.3	-0.2	1		0.2	0.9	0.7	0.1	-0.1	0	0.8	-1.5	-0.4	-0.3	1.7	0.3		1	1.5	1.2	0.7	1.3	0.6	1	0.7	1.4	0.2	1.1	1.6		1.6	1.5	1.2	1.5	1.8	1	0.6	0.6
103	POAG		2.2	1.8	4.1	2.3	2.2	2.1	3.7	1.2	1.2	1.7	3.1	2.7		2	2.9	1.4	2.3	1.4	3	1.4	2.3	3.2	1.5	3.1	2.5		1.5	0.9	1.5	1	0.8	0.3	2	1.6	1.3	-0.3	3.2	3.5		-3.2	-1.7	0.3	-1.5	-1.6	-2.1	-1.3	-2.2
106	POAG		0.2	-1	-1	-1.3	-1.3	-2.2	-0.8	-1.7	-2	-2.2	0.1	-0.8		0.2	-2.1	-2.8	1.1	-0.1	1.3	0.4	-1.6	-0.1	0.5	-3.4	-1.9		0	-0.2	-4.3	-0.8	0.9	-1.4	0	1.6	-0.3	-2.5	-4.9	-1.6		-1	-0.9	-2.9	-2.1	-1.8	-1.7	-4.3	-4.8
107	POAG		-1	-0.8	-0.5	1.6	-0.5	-2.9	-1.4	-0.5	0.5	0	-0.1	0.1		-0.9	-0.4	-2.8	-1.2	-2.2	-1.7	-1.1	-0.3	-2.9	0.8	0.3	-1.6		-3.3	-3.4	-2.2	-2.1	-1.9	-2.3	-3.7	-1.6	-2.4	-4.5	0.4	-0.1		-3.4	-2.6	-3.5	-1.2	-1.8	-2.4	-2.7	-2.6
109	POAG		4.6	3.9	3.5	4	3.6	4.7	1.8	2.2	2.7	1.5	3.2	-0.3		4.1	1.8	2.1	2.2	-0.8	3.1	3.2	1.9	1.9	0.2	-0.9	2.5		2.7	1.3	3.1	3.4	1.9	1	1.6	4.6	2.4	0.9	2	1.2		-2	-0.7	-0.8	0.8	0.1	-2.6	-1.2	0.9
111	POAG		4.2	5.2	2.4	2.7	2.3	2.4	2.8	3.5	3.7	1.1	4.8	2.3		2.7	4.4	2.5	0.3	0.3	-0.4	0.9	2.2	0.2	1.7	3.9	0.9		6.2	7.3	6.4	3.7	4.1	6.9	6.7	6.2	5.5	3.2	3.7	4		3.6	7.9	5.5	4.7	4.6	3.7	2.8	1.4
112	POAG		-0.2	-1.3	-0.1	-1.9	-0.4	-2.1	-0.4	-1.4	-1.4	0.3	-3.9	-2		4.9	3.9	1.7	0	-0.4	-0.5	1	-1.5	-1.3	-0.8	1.1	1		-1	0	-3.9	-3.7	-2.9	-3.9	-3.8	-1.4	-4	-2.1	4.1	2.7		-0.7	-0.3	-0.2	-0.6	0	0.2	-0.4	0.2
114	POAG		-1.2	-3.3	-1.3	-4.9	-3.1	-3.3	-3.3	-2.8	-1.7	-1.8	-2.1	-2.2		-1.5	-3.3	-4.4	-3.6	-3	-0.6	-1.4	-2.5	-2.6	-2	-2.7	-2.7		1.4	-1.2	1.1	-0.8	-1.9	-1.7	-1.3	-1.9	-1.4	-1.3	-0.5	-2		-1.8	-3.8	-3.1	-4.9	-5	-4.1	-4.1	-3
115	POAG		8.5	6.5	5.8	5.4	5.3	4.8	4.5	6.7	7.6	5.8	6.7	6.3		6.6	5.2	6.8	5.4	4.5	1.7	6.4	6.7	5.7	4.7	5.1	5.2		4.2	8.4	6.5	7	8.5	8	7.9	7.9	8.6	5.2	4.8	6.5		7.4	5.2	4.5	3.3	2.9	3.8	2.8	3.2
116	POAG		-0.9	0.2	0	2.4	1.4	0.8	-0.9	-1.3	-0.1	0.8	-1.2	0.8		0.2	-0.6	-1.2	-0.3	1.7	1.5	1.5	-2.6	3.5	2.4	2.5	1.6		4	2.9	2	5.1	3.7	2.8	2.7	2	0.9	-1.7	-0.2	-0.5		-0.2	0.1	1.3	2.3	-0.5	2	3.3	1.3
117	POAG		1.4	-0.3	1.2	-2	0.8	-0.7	-1.1	0.3	-0.9	-0.2	-2	0.3		-1.4	-0.8	-1.1	-1.3	-2.6	-2.2	-2.6	-1.1	-1.9	-3.2	-4.2	-1.1		-1.4	-0.6	-3.1	-1.4	-2.6	-3.5	-1.3	-2.9	-1	-1.8	-4.4	-3.6		-5.8	-4.9	-4.7	-5.7	-7.3	-6.1	-8.4	-7.5
118	POAG		-2.5	-4.1	-3.4	-4.1	-2.3	-3	-3.6	-4.5	-2.8	-5.2	-1	-6.3		-3	-3.7	-5.4	-4.6	-4.7	-6.4	-6.6	-7.3	-6.2	-6.7	-6.3	-3		-2.1	-2.1	-2.7	-2.1	-1.8	-2.2	-3.2	-3.6	-4.3	-4.7	-3.1	-8.4		-5.5	-5.4	-6.3	-7	-6.8	-7.8	-7.3	-6.1
119	POAG		0.5	-2.6	1.1	-1.7	0	0.2	-0.3	-0.3	-1.8	-0.8	-4.8	-1.3		-0.2	-1.5	-0.1	-0.2	-1	-2.1	-0.5	-1	-1.3	-4.5	-3.2	-1.3		-3.8	-1.1	-1	-2.4	-1.1	-0.9	-0.3	-4.1	-1.6	-3.2	-0.6	-3.4		-1.4	-2.2	-2.9	-4.8	-3.6	-5	-2.5	-4.1
120	POAG		2.6	0.4	0.4	0.5	1.7	1.2	1.1	0.8	0.6	-0.5	2.2	1.9		2.9	2.3	3	1.7	2	2.1	-0.9	0.9	0.6	-0.9	3.2	0.6		3.5	5	6.7	6.4	4.8	5.5	4.4	5.1	5.7	5.8	2.3	-0.8		4.6	4.6	5.6	5.4	3.2	1.9	3.8	4.1
121	POAG		3.2	1.1	2.4	0.9	0.2	0.6	1.3	2.5	1.4	2.5	1.4	3.2		8.1	4.7	4.8	1.9	-0.1	0.8	3.8	3.5	3.5	3.9	3.1	3.2		4.4	1.8	5	5.4	2	4	4.9	4.3	2.4	1.8	1	4.6		4	3.2	2.8	3.8	3.3	2.7	2.7	2.2
122	POAG		2.1	1.4	1	0.6	0.6	1	0.9	0.7	0.3	0.1	2.6	4		6.2	3.4	3.4	2.2	1.5	1.3	0.6	0.3	0.6	0.1	1.1	3.2		1.9	1.5	0.9	0.8	0.5	-1.6	-0.6	0.3	-0.2	-0.2	0.7	1.3		-0.5	-1	-1.1	-1.4	-2.4	-2.8	-1.9	-2.7
123	POAG		0.2	-0.7	-0.8	-2.9	-2.1	-3	-4.1	-3.1	-3.5	-3.4	-2.2	-2.5		-0.1	-2.8	-4.5	-4.5	-4	-3.4	-5	-4.5	-4.2	-3.8	-1.7	0.7		-1.9	-1.8	-4.6	-2.3	-4	-2.9	-5	-5.4	-5.6	-2.4	1.5	-4.3		-2	-1.1	-4.7	-5.2	-6.1	-6.8	-7	-6.1
124	POAG		-1.2	-1.9	-1.1	-1.6	-0.7	-3.2	-0.8	0.5	-2.1	-1.3	-1.5	0		-1	-2	1.6	-2.3	-3.6	-4.7	-1.3	-4.4	-3.5	-2	-4	-0.4		3.3	-0.2	2.8	2.5	1.9	2.3	4.3	2.6	0.8	2.3	-0.4	1		0.8	0.5	3	-0.1	0.9	2.5	1.8	1.4
125	POAG		2.6	2.4	0.9	2.6	3.9	3.2	-0.3	0.1	3	1.1	3.3	4.9		1.6	1.5	4.7	-0.9	0.8	-1.2	0.2	-0.4	-1.6	-2.2	4.9	5.5		6	3.3	3.7	3.7	3.8	4.4	4	3.6	3.5	2.7	4.2	2.8		3.1	2.1	-0.7	-0.5	-1.9	-4.2	-2.2	-3.1
126	POAG		0.3	-0.1	-0.1	0.4	0.5	0	0.5	-0.3	-0.7	-2.1	-0.5	0.1		1.6	0.3	0	-0.9	0.6	0.3	0.5	0.2	0.6	0.2	-1	-2.1		0.3	1.7	1.4	0	0.9	-1	0	2	1.3	-0.5	0.2	-2.2		-0.6	0.1	-3.3	-0.4	-0.6	-0.7	-2.1	-2.3
127	POAG		1.8	0.5	-0.7	-0.6	-0.6	-2	-0.8	-0.2	-0.9	-2.7	-1.6	0.5		-0.9	1.1	-1.4	-1.9	0	-1.1	-1.9	-0.5	-0.8	-0.7	-1.5	-2		-1.8	-3.3	-2.5	-2.1	-1.4	-1.1	0	0.4	-0.4	0.7	1.1	-1.5		-2.9	0	-2.1	-1.9	-1.2	-3.5	-2.9	-2.1
128	POAG		1.1	0.8	-1.1	2	1.1	1.2	3	0.6	1.2	2.3	-2.9	1.2		-0.2	-2	-2.7	-2.3	-0.6	-0.8	-1.4	-1.3	-0.9	-2	-0.9	0.4		1.6	2.7	2.5	0.8	2.4	-1.4	-0.2	0.6	0.5	0.4	0.7	0.6		-1.2	-2	-2.3	-2.5	-4	-4.3	-6.6	-6
129	POAG		-5.1	-2	-5.4	-2.7	-4.2	-3.8	-4	-5.5	-4.4	-4	-2.4	-3.1		-3.5	-4	-3.9	-4.6	-3.5	-3.8	-4.1	-4.1	-3.9	-3.7	-2.7	-0.9		-1.2	-2	-1.6	-1	-2.8	-2.9	-2.8	-4.9	-3.8	-4	-2.2	-3.8		-3.6	-3.3	-4.1	-6.4	-6.2	-5.9	-6.7	-4.9
130	POAG		-3.4	-2.3	-0.8	-3.9	-2.4	-3.9	-1	-0.6	-1.6	-2.2	2.1	-1.1		-0.5	-2.2	-1.5	-2.2	-2.2	-3.1	-3.2	-1.7	-4	-1.2	-2.1	0.2		-2.7	-3.1	-1.8	-0.1	-1.1	-1.9	-0.5	-2	-1.1	-2.9	0.1	-0.7		-3.8	-3.4	-5.6	-3.6	-3.3	-3.4	-3	-3.5
131	POAG		2.5	3.2	3.1	2.3	0.2	-0.1	3.2	0.5	0.9	1.3	0.1	0.7		-1.4	0.6	0.9	1.6	-0.6	0.9	0.8	0.5	-2.2	-1.4	-0.9	-0.6		0.6	2.1	-0.2	1.6	0.6	-0.1	-0.1	0	-1.4	1	0	-1.7		-1	-0.3	1.1	0.7	-0.2	0.2	1.6	0.1
132	POAG		1.4	-0.1	-0.8	-0.3	-0.3	1.2	0.2	-0.8	3.1	-1.9	1.6	0.8		1	1.5	2.1	1.5	0.8	-0.4	1.8	-0.9	-4.2	-2.1	-1.4	-6.4		0.4	-0.5	0.5	-1.4	-3.2	0.1	-2.1	-1.7	-1.8	-2.5	-2.4	-0.8		-0.9	-1.1	0.5	0.5	-1.3	-1.7	1.7	-2.3
101	CONTROL		-0.9	-1.4	-2.4	-0.9	-1.8	-2.3	-3	-2.1	-1.5	-1.7	-3	-1.6		-0.3	0.4	1.1	1	-4	-1.2	-0.1	-2.2	-4	-4	-1.6	-0.8		0.2	-0.2	2.1	-0.7	1.1	-1.7	-0.3	1	-1	0.2	-0.3	-0.5		-2.8	-2.2	-3.1	-2.5	-7.5	-6.7	-6.8	-4.6
102	CONTROL		2.7	4	1.9	2	2.4	1.3	0.9	-1.4	-0.1	0.7	0.2	0.9		1.8	2.1	1.9	1.3	1.8	-0.5	0.4	1.1	-0.1	1.8	-1	2		1.6	3.1	1.4	2.2	2.1	2.7	1.8	2.9	2.9	3.2	2.8	1.4		1.7	-0.5	-1.1	-2.6	-5.7	-3.8	-1.8	-0.5
104	CONTROL		-4.2	-4.6	-4.8	-5.8	-5.3	-5.4	-5.9	-5.4	-5.1	-5.7	-3.7	-3.6		-5.3	-6	-5.6	-6.6	-6.3	-5.8	-6.3	-5.8	-7.1	-6.9	-4.2	-6.2		-3	-3.7	-4.5	-2.2	-2.7	-2	-3.1	-2.7	-3.9	-3	-5	-2.5		-9.1	-8.5	-9.3	-7.8	-7.5	-10.2	-8.2	-11.8
105	CONTROL		-5.4	-3.2	-3.9	-6.2	-5.9	-4.9	-4.9	-2.8	-4.4	-4.4	-3.7	-6.8		-9.1	-5	-6.9	-7.4	-8.8	-9.3	-10.8	-7.7	-10.4	-8.6	-2.5	-0.7		-2.7	-1.9	-2.8	-1.6	-2.1	-2.9	-4.2	-3.1	-4.4	-2.6	-6.4	-3.8		-3.7	-4.4	-5	-7.1	-5.6	-7.3	-8.1	-7.7
107	CONTROL		-1.7	-1.4	-0.7	-2.1	-2.6	-3	-2.6	-2	-2.9	-1.9	-1.8	-2.1		-0.1	-1.1	-2.3	-0.4	-2.8	-1.8	-1.2	-2.7	-3	-2.1	-2.5	-2.3		-1.7	1	0.1	0.9	1.6	-1.5	0.7	-0.1	-0.1	0.2	-1.3	-1.8		-3.6	-4	-3.5	-4.4	-4.2	-5.2	-4.9	-6.3
108	CONTROL		0	-1	0	1	1	1	2	-1	1	0	4	2		0	0	0	0	-3	-1	0	0	-1	-1	4	2		2	1	3	1	2	1	2	3	2	2	4	1		0	-1	-1	-1	-1	0	0	-1
109	CONTROL		-3.6	-2.9	-3	-2.5	-3.9	-3.7	-3.4	-4.1	-1.9	-2.1	-2.2	-0.3		-0.3	-1.2	-2	-2.4	-3	-2	-2.8	-3.7	-1.3	-3.7	-0.4	-0.8		-2	-2.3	-0.2	-4.3	-2	-3	-0.9	-1.7	-1.5	-4.3	-3.1	-1.4		-1.8	-2.9	-2.6	-4	-5.4	-4.5	-5.7	-4.6
110	CONTROL		0.2	-0.7	-1.4	-0.7	-1.9	0.7	0.2	-2.3	-1.3	-1.1	0.9	1.2		1.2	0.8	-0.9	0	1	1.9	1.1	-1.7	-0.9	-1.7	0.8	-0.2		0.7	-1.5	0.1	-0.2	-2.4	-0.3	-2.2	-2.3	-1	-0.5	1.2	2.1		-1.4	-2.2	-3.9	-2.2	-0.4	-1.6	-0.5	-1.3
111	CONTROL		-1.1	-5.7	-3.1	-5.8	-5.6	-6.3	-5	-6.4	-5.9	-4.5	-1.3	-1.8		-5.7	-6.2	-5.6	-6.7	-4.6	-6	-6.2	-6.6	-7.3	-5.2	-3.6	-1.4		-1.1	-3.5	-2.3	-6.2	-3.6	-3.8	-3.9	-5.4	-5.7	-3.1	-2.7	-1.6		-3.4	-4.6	-6.4	-6.1	-7.3	-8.6	-7.2	-6
112	CONTROL		2.2	0.9	-0.1	0.5	1	1.2	-0.7	-0.1	-1	-0.1	2.8	1.5		2.2	1.9	1.9	0	0.1	-0.3	2.1	-0.1	-0.2	-1.3	3.3	3.7		1.2	2.1	2.5	1.6	3.8	2.8	2.8	3.3	3.6	4	3.3	3.7		3.4	-0.4	1.1	-0.8	-0.5	0.5	0.5	-2.7
113	CONTROL		2	-1	1	-1	2	2	0	-1	0	1	1	2		2	0	-2	-1	0	0	-3	-1	1	2	1	4		3	1	2	0	1	4	2	-1	-1	4	0	6		2	1	-3	0	0	-1	1	-1
114	CONTROL		-6.2	-6.7	-4.7	-4.2	-4.1	-3.2	-5.5	-4	-3.6	-6.6	0.4	-3.3		-4.3	-5.1	-4.8	-8.1	-5.7	-5.4	-5.8	-5.5	-5.5	-3	-3	-6.8		-0.7	-3.3	-5.2	-7	-6.7	-3.8	-8.5	-4	-4.8	-3.2	-1.8	-1.7		-4.1	-7.9	-7.8	-6.7	-11.8	-10.2	-10.5	-8.8
115	CONTROL		-0.4	0.1	-0.7	0.3	2.4	0.9	0.8	0.8	-0.2	0.6	2.3	4.4		0.3	2.4	-0.6	-1.4	0.5	-3.2	-2	-3.2	-3.8	-2.1	3.6	2.6		0.7	2.5	2.5	3.2	-1.5	1.3	1	1	0.3	2.3	1.1	-0.2		0.2	0.5	-1.8	-1.4	-2.5	-2.7	-2.5	-4.5
116	CONTROL		3	1	2	6	2	0	4	0	3	5	7	4		3	1	0	0	4	1	-1	2	4	2	5	9		1	0	1	-2	-1	0	4	4	3	2	5	5		-1	5	5	2	0	2	0	-1
117	CONTROL		-3	-6.7	-3.7	-4.6	-2.5	-4.7	-4.9	-3.1	-3.5	-4.6	-3.8	-2.9		-3.7	-5.6	-5.3	-6.2	-5.2	-6.3	-6.1	-6.2	-4.9	-4.1	-2.8	-0.9		-3.7	-1.7	-4.4	-4.8	-5.8	-4.2	-4.1	-4.2	-3.1	-6.5	-2	-3.1		-4.9	-3.5	-3.1	-2.9	-3.2	-4.2	-6.3	-5.5
119	CONTROL		2.6	3.7	1.9	0.7	3.1	1.2	0.4	0.9	1.8	2.4	0.3	1.3		2.4	1.6	0	1.6	0.1	1.3	-1.2	0.2	2.1	0.1	-4.3	0.7		0.8	-0.3	0.3	0.3	0.5	-0.6	-1	0.1	-0.3	-1.4	-1.8	0.2		0.1	-1.7	-2.1	-0.2	0.1	0.6	-0.4	0.2
120	CONTROL		-3.8	-1.4	-0.9	-0.8	-2.1	-0.5	-2.8	-2.6	-2.2	-0.6	-2.5	-0.4		-0.4	-3.5	-3.8	-3	-1.7	-3.7	-5.2	-2.7	-5.3	-5	-0.8	-1.5		-2.1	-3.2	-2.3	-1.4	-2	0.1	-2.3	-0.1	-2.4	-2.2	0	0.2		-3.2	-3.1	-3.5	-2.6	-3.5	-4.8	-4.6	-5.2
121	CONTROL		-1.9	-4.2	-3.6	-4.2	-5.3	-4.9	-2.7	-4.7	-5	-4.6	0.2	-0.6		0.4	-2	-2.5	-1.2	-4.3	-2.3	-3.8	-3.1	-4.3	-4.3	-1.2	0		-2.7	-2.1	-3	-1.3	-2.7	-3.7	-0.9	-3	-0.9	0.4	-0.3	-1.7		-1.7	-1.8	-2.7	-1.6	-2.9	-1.9	-2.9	-4.2
	POAG		0.888462	0.284615	0.323077	-0.00769231	0.230769	-0.257692	-0.0615385	-0.134615	0.0961538	-0.388462	0.184615	0.430769		1.06538	0.35	0.15	-0.403846	-0.611538	-0.630769	-0.257692	-0.719231	-0.853846	-0.826923	-0.265385	0.146154		0.915385	0.803846	0.669231	0.842308	0.515385	0.273077	0.561538	0.538462	0.192308	-0.4	0.476923	-0.215385		-0.630769	-0.365385	-0.865385	-1.03077	-1.49231	-1.81154	-1.67308	-1.84231
			2.74056	2.50945	2.31867	2.61242	2.17399	2.53869	2.32638	2.42701	2.56226	2.33912	2.76806	2.63739		2.9342	2.72077	3.1556	2.46536	2.14146	2.34738	2.75044	2.80357	2.83806	2.54237	3.0276	2.61751		2.80253	2.98817	3.34936	2.97579	2.95942	3.22671	3.29582	3.45995	3.25465	2.77806	2.49837	3.22002		3.14602	3.08389	3.33226	3.39456	3.21918	3.32822	3.62365	3.13524
			0.537364	0.49205	0.454642	0.512239	0.426272	0.497782	0.456154	0.475883	0.502404	0.45865	0.542757	0.517135		0.575334	0.533485	0.618745	0.483403	0.419895	0.460272	0.539303	0.54972	0.556482	0.498504	0.593647	0.513238		0.549515	0.585916	0.656737	0.583489	0.580278	0.632688	0.64624	0.678422	0.638166	0.544717	0.489876	0.631377		0.616866	0.604684	0.653384	0.665599	0.631212	0.652593	0.71052	0.614753
	CONTROL		-1.08333	-1.73333	-1.45556	-1.57222	-1.50556	-1.7	-1.83889	-2.29444	-1.82222	-1.56667	-0.161111	-0.338889		-0.883333	-1.41667	-2.07778	-2.25	-2.32778	-2.47778	-2.88333	-2.71667	-2.88889	-2.61667	-0.566667	0.133333		-0.472222	-0.722222	-0.538889	-1.25	-1.13333	-0.866667	-0.95	-0.683333	-1.01667	-0.472222	-0.405556	0.0722222		-1.85	-2.34444	-2.98889	-2.88333	-3.82778	-3.86667	-3.82778	-4.25
			2.88123	3.12033	2.2907	3.19094	3.15268	2.83134	2.88814	2.08057	2.49365	3.0573	2.93701	2.83676		3.34668	3.04597	2.7368	3.26032	3.29006	3.06797	3.32517	2.81221	3.65318	2.97049	2.91991	3.61712		1.96912	2.16294	2.67739	2.82806	2.78905	2.5149	3.11245	2.8264	2.73845	3.02106	3.01593	2.72436		2.92962	3.12471	3.16728	2.68202	3.34766	3.69881	3.55094	3.22039
			0.679535	0.735927	0.54026	0.752581	0.743556	0.667768	0.681165	0.490702	0.588125	0.72106	0.692692	0.669048		0.789312	0.718389	0.645471	0.768944	0.775957	0.723577	0.784239	0.663257	0.8616	0.700588	0.688658	0.853093		0.464414	0.510127	0.631459	0.666996	0.657796	0.593136	0.734069	0.666603	0.645861	0.712515	0.711305	0.642537		0.690947	0.736959	0.746999	0.632552	0.789543	0.87236	0.837486	0.759525
	PRUEB T		0.0266071	0.0222789	0.0158575	0.0817098	0.0360534	0.0843773	0.0292903	0.00372536	0.0177293	0.154988	0.693124	0.361336		0.0471519	0.0501397	0.0195752	0.0382597	0.0418695	0.0289121	0.00660997	0.0252324	0.0438102	0.0379547	0.743617	0.989169		0.0773006	0.0708108	0.210001	0.0241458	0.0699719	0.216031	0.133616	0.22258	0.20407	0.935181	0.296008	0.758359		0.200915	0.0434975	0.0399423	0.0600082	0.0248014	0.0611028	0.0572538	0.017355
			Rep 1	Rep 2	Rep 3	Rep 4	Rep 5	Rep 6	Rep 7	Rep 8	Rep 9	Rep 10	After	Recovery		Rep 1	Rep 2	Rep 3	Rep 4	Rep 5	Rep 6	Rep 7	Rep 8	Rep 9	Rep 10	After	Recovery		Rep 1	Rep 2	Rep 3	Rep 4	Rep 5	Rep 6	Rep 7	Rep 8	Rep 9	Rep 10	After	Recovery		Rep 1	Rep 2	Rep 3	Rep 4	Rep 5	Rep 6	Rep 7	Rep 8
		POAG (low)	-0.888462	-0.284615	-0.323077	0.00769231	-0.230769	0.257692	0.0615385	0.134615	-0.0961538	0.388462	-0.184615	-0.430769	POAG (moderate)	-1.06538	-0.35	-0.15	0.403846	0.611538	0.630769	0.257692	0.719231	0.853846	0.826923	0.265385	-0.146154	POAG (low)	-0.915385	-0.803846	-0.669231	-0.842308	-0.515385	-0.273077	-0.561538	-0.538462	-0.192308	0.4	-0.476923	0.215385	POAG	0.630769	0.365385	0.865385	1.03077	1.49231	1.81154	1.67308	1.84231
		Control (low)	1.08333	1.73333	1.45556	1.57222	1.50556	1.7	1.83889	2.29444	1.82222	1.56667	0.161111	0.338889	Control (moderate)	0.883333	1.41667	2.07778	2.25	2.32778	2.47778	2.88333	2.71667	2.88889	2.61667	0.566667	-0.133333	Control (low)	0.472222	0.722222	0.538889	1.25	1.13333	0.866667	0.95	0.683333	1.01667	0.472222	0.405556	-0.0722222	CONTROL	1.85	2.34444	2.98889	2.88333	3.82778	3.86667	3.82778	4.25
		POAG (moderate)	-1.06538	-0.35	-0.15	0.403846	0.611538	0.630769	0.257692	0.719231	0.853846	0.826923	0.265385	-0.146154														POAG (moderate)	0.630769	0.365385	0.865385	1.03077	1.49231	1.81154	1.67308	1.84231	1.98077	1.98077	0.0961538	-1.19231
		Control (moderate)	0.883333	1.41667	2.07778	2.25	2.32778	2.47778	2.88333	2.71667	2.88889	2.61667	0.566667	-0.133333														Control (moderate)	1.85	2.34444	2.98889	2.88333	3.82778	3.86667	3.82778	4.25	3.96667	3.79444	0.0833333	0.388889
			LE	BI
			-0.0973077	-0.491154	-0.294231		0.469829									0.273846	1.36731	0.820577		1.81376
			0.362374	0.39038	0.376377		0.335643									0.620181	0.595938	0.60806		0.666013
			1.65722	0.810556	1.23389											2.25389	3.36	2.80694
			0.313111	0.276707	0.294909											0.650741	0.797191	0.723966
[truncated: 4 more columns]

## Sheet: JASP
CODIGO	SEXO	GRUPO	LEG EXT 15RM	BICEPS 15RM	PIO Basal		LEbaja_PIO_1	LEbaja_PIO_2	LEbaja_PIO_3	LEbaja_PIO_4	LEbaja_PIO_5	LEbaja_PIO_6	LEbaja_PIO_7	LEbaja_PIO_8	LEbaja_PIO_9	LEbaja_PIO_10	LEGEXT_PIO_post_Baja	LEGEXT_PIO_5'_Baja		LEAlta1_PIO_1	LEAlta1_PIO_2	LEAlta1_PIO_3	LEAlta1_PIO_4	LEAlta1_PIO_5	LEAlta1_PIO_6	LEAlta1_PIO_7	LEAlta1_PIO_8	LEAlta1_PIO_9	LEAlta1_PIO_10	LEGEXT_PIO_post_Alta_1	LEGEXT_PIO_5'_Alta_1		BIbajaPIO_1	BIbajaPIO_2	BIbajaPIO_3	BIbajaPIO_4	BIbajaPIO_5	BIbajaPIO_6	BIbajaPIO_7	BIbajaPIO_8	BIbajaPIO_9	BIbajaPIO_10	BICEPS_PIO_post_Baja	BICEPS_PIO_5'_Baja		BIAlta1_PIO_1	BIAlta1_PIO_2	BIAlta1_PIO_3	BIAlta1_PIO_4
102	M	POAG	35	18	13.8		-0.8	0.5	-0.4	0	0.1	0.1	-1.8	-0.1	0.2	-0.3	-0.2	1		0.2	0.9	0.7	0.1	-0.1	0	0.8	-1.5	-0.4	-0.3	1.7	0.3		1	1.5	1.2	0.7	1.3	0.6	1	0.7	1.4	0.2	1.1	1.6		1.6	1.5	1.2	1.5
103	F	POAG	10	8.5	15.5		2.2	1.8	4.1	2.3	2.2	2.1	3.7	1.2	1.2	1.7	3.1	2.7		2	2.9	1.4	2.3	1.4	3	1.4	2.3	3.2	1.5	3.1	2.5		1.5	0.9	1.5	1	0.8	0.3	2	1.6	1.3	-0.3	3.2	3.5		-3.2	-1.7	0.3	-1.5
106	F	POAG	20	10	15.9		0.2	-1	-1	-1.3	-1.3	-2.2	-0.8	-1.7	-2	-2.2	0.1	-0.8		0.2	-2.1	-2.8	1.1	-0.1	1.3	0.4	-1.6	-0.1	0.5	-3.4	-1.9		0	-0.2	-4.3	-0.8	0.9	-1.4	0	1.6	-0.3	-2.5	-4.9	-1.6		-1	-0.9	-2.9	-2.1
107	F	POAG	15	8.1	18.1		-1	-0.8	-0.5	1.6	-0.5	-2.9	-1.4	-0.5	0.5	0	-0.1	0.1		-0.9	-0.4	-2.8	-1.2	-2.2	-1.7	-1.1	-0.3	-2.9	0.8	0.3	-1.6		-3.3	-3.4	-2.2	-2.1	-1.9	-2.3	-3.7	-1.6	-2.4	-4.5	0.4	-0.1		-3.4	-2.6	-3.5	-1.2
109	M	POAG	30	18	20.9		4.6	3.9	3.5	4	3.6	4.7	1.8	2.2	2.7	1.5	3.2	-0.3		4.1	1.8	2.1	2.2	-0.8	3.1	3.2	1.9	1.9	0.2	-0.9	2.5		2.7	1.3	3.1	3.4	1.9	1	1.6	4.6	2.4	0.9	2	1.2		-2	-0.7	-0.8	0.8
111	M	POAG	30	14.5	20		4.2	5.2	2.4	2.7	2.3	2.4	2.8	3.5	3.7	1.1	4.8	2.3		2.7	4.4	2.5	0.3	0.3	-0.4	0.9	2.2	0.2	1.7	3.9	0.9		6.2	7.3	6.4	3.7	4.1	6.9	6.7	6.2	5.5	3.2	3.7	4		3.6	7.9	5.5	4.7
112	F	POAG	10	9.1	20.1		-0.2	-1.3	-0.1	-1.9	-0.4	-2.1	-0.4	-1.4	-1.4	0.3	-3.9	-2		4.9	3.9	1.7	0	-0.4	-0.5	1	-1.5	-1.3	-0.8	1.1	1		-1	0	-3.9	-3.7	-2.9	-3.9	-3.8	-1.4	-4	-2.1	4.1	2.7		-0.7	-0.3	-0.2	-0.6
114	F	POAG	15	8.5	15.4		-1.2	-3.3	-1.3	-4.9	-3.1	-3.3	-3.3	-2.8	-1.7	-1.8	-2.1	-2.2		-1.5	-3.3	-4.4	-3.6	-3	-0.6	-1.4	-2.5	-2.6	-2	-2.7	-2.7		1.4	-1.2	1.1	-0.8	-1.9	-1.7	-1.3	-1.9	-1.4	-1.3	-0.5	-2		-1.8	-3.8	-3.1	-4.9
115	M	POAG	10	9.5	18.4		8.5	6.5	5.8	5.4	5.3	4.8	4.5	6.7	7.6	5.8	6.7	6.3		6.6	5.2	6.8	5.4	4.5	1.7	6.4	6.7	5.7	4.7	5.1	5.2		4.2	8.4	6.5	7	8.5	8	7.9	7.9	8.6	5.2	4.8	6.5		7.4	5.2	4.5	3.3
116	F	POAG	15	10.5	18.3		-0.9	0.2	0	2.4	1.4	0.8	-0.9	-1.3	-0.1	0.8	-1.2	0.8		0.2	-0.6	-1.2	-0.3	1.7	1.5	1.5	-2.6	3.5	2.4	2.5	1.6		4	2.9	2	5.1	3.7	2.8	2.7	2	0.9	-1.7	-0.2	-0.5		-0.2	0.1	1.3	2.3
117	M	POAG	20	14.5	14.5		1.4	-0.3	1.2	-2	0.8	-0.7	-1.1	0.3	-0.9	-0.2	-2	0.3		-1.4	-0.8	-1.1	-1.3	-2.6	-2.2	-2.6	-1.1	-1.9	-3.2	-4.2	-1.1		-1.4	-0.6	-3.1	-1.4	-2.6	-3.5	-1.3	-2.9	-1	-1.8	-4.4	-3.6		-5.8	-4.9	-4.7	-5.7
118	M	POAG	35	12.5	11.3		-2.5	-4.1	-3.4	-4.1	-2.3	-3	-3.6	-4.5	-2.8	-5.2	-1	-6.3		-3	-3.7	-5.4	-4.6	-4.7	-6.4	-6.6	-7.3	-6.2	-6.7	-6.3	-3		-2.1	-2.1	-2.7	-2.1	-1.8	-2.2	-3.2	-3.6	-4.3	-4.7	-3.1	-8.4		-5.5	-5.4	-6.3	-7
119	F	POAG	10	7	9.8		0.5	-2.6	1.1	-1.7	0	0.2	-0.3	-0.3	-1.8	-0.8	-4.8	-1.3		-0.2	-1.5	-0.1	-0.2	-1	-2.1	-0.5	-1	-1.3	-4.5	-3.2	-1.3		-3.8	-1.1	-1	-2.4	-1.1	-0.9	-0.3	-4.1	-1.6	-3.2	-0.6	-3.4		-1.4	-2.2	-2.9	-4.8
120	M	POAG	20	9.5	16.8		2.6	0.4	0.4	0.5	1.7	1.2	1.1	0.8	0.6	-0.5	2.2	1.9		2.9	2.3	3	1.7	2	2.1	-0.9	0.9	0.6	-0.9	3.2	0.6		3.5	5	6.7	6.4	4.8	5.5	4.4	5.1	5.7	5.8	2.3	-0.8		4.6	4.6	5.6	5.4
121	F	POAG	10	8.5	26.2		3.2	1.1	2.4	0.9	0.2	0.6	1.3	2.5	1.4	2.5	1.4	3.2		8.1	4.7	4.8	1.9	-0.1	0.8	3.8	3.5	3.5	3.9	3.1	3.2		4.4	1.8	5	5.4	2	4	4.9	4.3	2.4	1.8	1	4.6		4	3.2	2.8	3.8
122	F	POAG	10	8.1	24.1		2.1	1.4	1	0.6	0.6	1	0.9	0.7	0.3	0.1	2.6	4		6.2	3.4	3.4	2.2	1.5	1.3	0.6	0.3	0.6	0.1	1.1	3.2		1.9	1.5	0.9	0.8	0.5	-1.6	-0.6	0.3	-0.2	-0.2	0.7	1.3		-0.5	-1	-1.1	-1.4
123	M	POAG	65	22.5	16.8		0.2	-0.7	-0.8	-2.9	-2.1	-3	-4.1	-3.1	-3.5	-3.4	-2.2	-2.5		-0.1	-2.8	-4.5	-4.5	-4	-3.4	-5	-4.5	-4.2	-3.8	-1.7	0.7		-1.9	-1.8	-4.6	-2.3	-4	-2.9	-5	-5.4	-5.6	-2.4	1.5	-4.3		-2	-1.1	-4.7	-5.2
124	F	POAG	10	8.5	23.2		-1.2	-1.9	-1.1	-1.6	-0.7	-3.2	-0.8	0.5	-2.1	-1.3	-1.5	0		-1	-2	1.6	-2.3	-3.6	-4.7	-1.3	-4.4	-3.5	-2	-4	-0.4		3.3	-0.2	2.8	2.5	1.9	2.3	4.3	2.6	0.8	2.3	-0.4	1		0.8	0.5	3	-0.1
125	M	POAG	30	15.5	19		2.6	2.4	0.9	2.6	3.9	3.2	-0.3	0.1	3	1.1	3.3	4.9		1.6	1.5	4.7	-0.9	0.8	-1.2	0.2	-0.4	-1.6	-2.2	4.9	5.5		6	3.3	3.7	3.7	3.8	4.4	4	3.6	3.5	2.7	4.2	2.8		3.1	2.1	-0.7	-0.5
126	M	POAG	16.1	9.5	13.7		0.3	-0.1	-0.1	0.4	0.5	0	0.5	-0.3	-0.7	-2.1	-0.5	0.1		1.6	0.3	0	-0.9	0.6	0.3	0.5	0.2	0.6	0.2	-1	-2.1		0.3	1.7	1.4	0	0.9	-1	0	2	1.3	-0.5	0.2	-2.2		-0.6	0.1	-3.3	-0.4
127	F	POAG	12.2	7	16.4		1.8	0.5	-0.7	-0.6	-0.6	-2	-0.8	-0.2	-0.9	-2.7	-1.6	0.5		-0.9	1.1	-1.4	-1.9	0	-1.1	-1.9	-0.5	-0.8	-0.7	-1.5	-2		-1.8	-3.3	-2.5	-2.1	-1.4	-1.1	0	0.4	-0.4	0.7	1.1	-1.5		-2.9	0	-2.1	-1.9
128	M	POAG	35	21.5	19.4		1.1	0.8	-1.1	2	1.1	1.2	3	0.6	1.2	2.3	-2.9	1.2		-0.2	-2	-2.7	-2.3	-0.6	-0.8	-1.4	-1.3	-0.9	-2	-0.9	0.4		1.6	2.7	2.5	0.8	2.4	-1.4	-0.2	0.6	0.5	0.4	0.7	0.6		-1.2	-2	-2.3	-2.5
129	M	POAG	15	17.5	10.2		-5.1	-2	-5.4	-2.7	-4.2	-3.8	-4	-5.5	-4.4	-4	-2.4	-3.1		-3.5	-4	-3.9	-4.6	-3.5	-3.8	-4.1	-4.1	-3.9	-3.7	-2.7	-0.9		-1.2	-2	-1.6	-1	-2.8	-2.9	-2.8	-4.9	-3.8	-4	-2.2	-3.8		-3.6	-3.3	-4.1	-6.4
130	F	POAG	30	10.5	13.7		-3.4	-2.3	-0.8	-3.9	-2.4	-3.9	-1	-0.6	-1.6	-2.2	2.1	-1.1		-0.5	-2.2	-1.5	-2.2	-2.2	-3.1	-3.2	-1.7	-4	-1.2	-2.1	0.2		-2.7	-3.1	-1.8	-0.1	-1.1	-1.9	-0.5	-2	-1.1	-2.9	0.1	-0.7		-3.8	-3.4	-5.6	-3.6
131	M	POAG	30	8.5	13.3		2.5	3.2	3.1	2.3	0.2	-0.1	3.2	0.5	0.9	1.3	0.1	0.7		-1.4	0.6	0.9	1.6	-0.6	0.9	0.8	0.5	-2.2	-1.4	-0.9	-0.6		0.6	2.1	-0.2	1.6	0.6	-0.1	-0.1	0	-1.4	1	0	-1.7		-1	-0.3	1.1	0.7
132	F	POAG	10	7	25.3		1.4	-0.1	-0.8	-0.3	-0.3	1.2	0.2	-0.8	3.1	-1.9	1.6	0.8		1	1.5	2.1	1.5	0.8	-0.4	1.8	-0.9	-4.2	-2.1	-1.4	-6.4		0.4	-0.5	0.5	-1.4	-3.2	0.1	-2.1	-1.7	-1.8	-2.5	-2.4	-0.8		-0.9	-1.1	0.5	0.5
101	M	CONTROL	25	12.5	15.8		-0.9	-1.4	-2.4	-0.9	-1.8	-2.3	-3	-2.1	-1.5	-1.7	-3	-1.6		-0.3	0.4	1.1	1	-4	-1.2	-0.1	-2.2	-4	-4	-1.6	-0.8		0.2	-0.2	2.1	-0.7	1.1	-1.7	-0.3	1	-1	0.2	-0.3	-0.5		-2.8	-2.2	-3.1	-2.5
102	M	CONTROL	20	12.5	12.1		2.7	4	1.9	2	2.4	1.3	0.9	-1.4	-0.1	0.7	0.2	0.9		1.8	2.1	1.9	1.3	1.8	-0.5	0.4	1.1	-0.1	1.8	-1	2		1.6	3.1	1.4	2.2	2.1	2.7	1.8	2.9	2.9	3.2	2.8	1.4		1.7	-0.5	-1.1	-2.6
104	M	CONTROL	50	15.5	13.8		-4.2	-4.6	-4.8	-5.8	-5.3	-5.4	-5.9	-5.4	-5.1	-5.7	-3.7	-3.6		-5.3	-6	-5.6	-6.6	-6.3	-5.8	-6.3	-5.8	-7.1	-6.9	-4.2	-6.2		-3	-3.7	-4.5	-2.2	-2.7	-2	-3.1	-2.7	-3.9	-3	-5	-2.5		-9.1	-8.5	-9.3	-7.8
105	F	CONTROL	12.2	7	17.1		-5.4	-3.2	-3.9	-6.2	-5.9	-4.9	-4.9	-2.8	-4.4	-4.4	-3.7	-6.8		-9.1	-5	-6.9	-7.4	-8.8	-9.3	-10.8	-7.7	-10.4	-8.6	-2.5	-0.7		-2.7	-1.9	-2.8	-1.6	-2.1	-2.9	-4.2	-3.1	-4.4	-2.6	-6.4	-3.8		-3.7	-4.4	-5	-7.1
107	F	CONTROL	17.2	8.5	12.7		-1.7	-1.4	-0.7	-2.1	-2.6	-3	-2.6	-2	-2.9	-1.9	-1.8	-2.1		-0.1	-1.1	-2.3	-0.4	-2.8	-1.8	-1.2	-2.7	-3	-2.1	-2.5	-2.3		-1.7	1	0.1	0.9	1.6	-1.5	0.7	-0.1	-0.1	0.2	-1.3	-1.8		-3.6	-4	-3.5	-4.4
108	F	CONTROL	17.2	8.5	18		0	-1	0	1	1	1	2	-1	1	0	4	2		0	0	0	0	-3	-1	0	0	-1	-1	4	2		2	1	3	1	2	1	2	3	2	2	4	1		0	-1	-1	-1
109	F	CONTROL	15	8.5	12.5		-3.6	-2.9	-3	-2.5	-3.9	-3.7	-3.4	-4.1	-1.9	-2.1	-2.2	-0.3		-0.3	-1.2	-2	-2.4	-3	-2	-2.8	-3.7	-1.3	-3.7	-0.4	-0.8		-2	-2.3	-0.2	-4.3	-2	-3	-0.9	-1.7	-1.5	-4.3	-3.1	-1.4		-1.8	-2.9	-2.6	-4
110	F	CONTROL	17.2	6.4	13.3		0.2	-0.7	-1.4	-0.7	-1.9	0.7	0.2	-2.3	-1.3	-1.1	0.9	1.2		1.2	0.8	-0.9	0	1	1.9	1.1	-1.7	-0.9	-1.7	0.8	-0.2		0.7	-1.5	0.1	-0.2	-2.4	-0.3	-2.2	-2.3	-1	-0.5	1.2	2.1		-1.4	-2.2	-3.9	-2.2
111	F	CONTROL	15	8.5	17.2		-1.1	-5.7	-3.1	-5.8	-5.6	-6.3	-5	-6.4	-5.9	-4.5	-1.3	-1.8		-5.7	-6.2	-5.6	-6.7	-4.6	-6	-6.2	-6.6	-7.3	-5.2	-3.6	-1.4		-1.1	-3.5	-2.3	-6.2	-3.6	-3.8	-3.9	-5.4	-5.7	-3.1	-2.7	-1.6		-3.4	-4.6	-6.4	-6.1
112	F	CONTROL	10	8.5	23.7		2.2	0.9	-0.1	0.5	1	1.2	-0.7	-0.1	-1	-0.1	2.8	1.5		2.2	1.9	1.9	0	0.1	-0.3	2.1	-0.1	-0.2	-1.3	3.3	3.7		1.2	2.1	2.5	1.6	3.8	2.8	2.8	3.3	3.6	4	3.3	3.7		3.4	-0.4	1.1	-0.8
113	F	CONTROL	15	8.5	19		2	-1	1	-1	2	2	0	-1	0	1	1	2		2	0	-2	-1	0	0	-3	-1	1	2	1	4		3	1	2	0	1	4	2	-1	-1	4	0	6		2	1	-3	0
114	M	CONTROL	35	15.5	14.9		-6.2	-6.7	-4.7	-4.2	-4.1	-3.2	-5.5	-4	-3.6	-6.6	0.4	-3.3		-4.3	-5.1	-4.8	-8.1	-5.7	-5.4	-5.8	-5.5	-5.5	-3	-3	-6.8		-0.7	-3.3	-5.2	-7	-6.7	-3.8	-8.5	-4	-4.8	-3.2	-1.8	-1.7		-4.1	-7.9	-7.8	-6.7
115	M	CONTROL	35	10.5	21		-0.4	0.1	-0.7	0.3	2.4	0.9	0.8	0.8	-0.2	0.6	2.3	4.4		0.3	2.4	-0.6	-1.4	0.5	-3.2	-2	-3.2	-3.8	-2.1	3.6	2.6		0.7	2.5	2.5	3.2	-1.5	1.3	1	1	0.3	2.3	1.1	-0.2		0.2	0.5	-1.8	-1.4
116	F	CONTROL	12.2	9.5	20		3	1	2	6	2	0	4	0	3	5	7	4		3	1	0	0	4	1	-1	2	4	2	5	9		1	0	1	-2	-1	0	4	4	3	2	5	5		-1	5	5	2
117	F	CONTROL	12.2	8.5	15.2		-3	-6.7	-3.7	-4.6	-2.5	-4.7	-4.9	-3.1	-3.5	-4.6	-3.8	-2.9		-3.7	-5.6	-5.3	-6.2	-5.2	-6.3	-6.1	-6.2	-4.9	-4.1	-2.8	-0.9		-3.7	-1.7	-4.4	-4.8	-5.8	-4.2	-4.1	-4.2	-3.1	-6.5	-2	-3.1		-4.9	-3.5	-3.1	-2.9
119	F	CONTROL	25	9.5	18.4		2.6	3.7	1.9	0.7	3.1	1.2	0.4	0.9	1.8	2.4	0.3	1.3		2.4	1.6	0	1.6	0.1	1.3	-1.2	0.2	2.1	0.1	-4.3	0.7		0.8	-0.3	0.3	0.3	0.5	-0.6	-1	0.1	-0.3	-1.4	-1.8	0.2		0.1	-1.7	-2.1	-0.2
120	M	CONTROL	45	14.5	14.9		-3.8	-1.4	-0.9	-0.8	-2.1	-0.5	-2.8	-2.6	-2.2	-0.6	-2.5	-0.4		-0.4	-3.5	-3.8	-3	-1.7	-3.7	-5.2	-2.7	-5.3	-5	-0.8	-1.5		-2.1	-3.2	-2.3	-1.4	-2	0.1	-2.3	-0.1	-2.4	-2.2	0	0.2		-3.2	-3.1	-3.5	-2.6
121	F	CONTROL	12.2	8.5	18.4		-1.9	-4.2	-3.6	-4.2	-5.3	-4.9	-2.7	-4.7	-5	-4.6	0.2	-0.6		0.4	-2	-2.5	-1.2	-4.3	-2.3	-3.8	-3.1	-4.3	-4.3	-1.2	0		-2.7	-2.1	-3	-1.3	-2.7	-3.7	-0.9	-3	-0.9	0.4	-0.3	-1.7		-1.7	-1.8	-2.7	-1.6
[truncated: 16 more columns]

## Sheet: OPP
CODIGO	NOMBRE	APELLIDOS	PAS basal	PAD basal	MAP basal	PIO Basal	OPPbasal	LEGEXT_PAS_pre_Baja	LEGEXT_PAD_pre_Baja	MAP_LE_pre_baja	LEGEXT_PIO_pre_Baja	OPP_LE_pre_baja	LEGEXT_PAS_post_Baja	LEGEXT_PAD_post_Baja	MAP_LE_post_baja	LEGEXT_PIO_post_Baja	OPP_LE_post_baja	LEGEXT_PAS_5'_Baja	LEGEXT_PAD_5'_Baja	MAP_LE_5'_baja	LEGEXT_PIO_5'_Baja	OPP_LE_5'_baja	LEGEXT_PAS_pre_Alta_1	LEGEXT_PAD_pre_Alta_1	MAP_LE_pre_Alta1	LEGEXT_PIO_pre_Alta_1	OPP_LE_pre_Alta1	LEGEXT_PAS_post_Alta_1	LEGEXT_PAD_post_Alta_1	MAP_LE_post_Alta1	LEGEXT_PIO_post_Alta_1	OPP_LE_post_Alta1	LEGEXT_PAS_5'_Alta_1	LEGEXT_PAD_5'_Alta_1	MAP_LE_5'_Alta1	LEGEXT_PIO_5'_Alta_1	OPP_LE_5'_Alta1	BICEPS_PAS_pre_Baja	BICEPS_PAD_pre_Baja	MAP_BI_pre_Baja	BICEPS_PIO_pre_Baja	OPP_BI_pre_Baja	BICEPS_PAS_post_Baja	BICEPS_PAD_post_Baja	MAP_post_Baja	BICEPS_PIO_post_Baja	OPP_post_Baja	BICEPS_PAS_5'_Baja	BICEPS_PAD_5'_Baja
102	Antonio	Lopez	153	104	120.17	13.8	65.5122	147	111	122.88	12.3	68.8008	183	115	137.44	14	76.7104	157	109	124.84	12.8	69.5944	158	110	125.84	11.7	71.3544	174	118	136.48	12.1	77.9768	150	105	119.85	13.5	65.601	156	108	123.84	11.9	69.8344	156	109	124.51	12.7	69.4766	161	110
103	Josefa	Lorente	159	101	120.14	15.5	63.7924	167	93	117.42	13.4	64.0972	171	86	114.05	12.4	62.873	154	86	108.44	12.8	58.7704	153	82	105.43	14.9	54.6838	155	87	109.44	12.4	59.8304	153	86	108.11	13	58.3526	155	88	110.11	11.2	61.4726	170	85	113.05	12.3	62.313	164	84
106	Marian		143	91	108.16	15.9	55.4856	144	91	108.49	16	55.6034	131	76	94.15	15.8	46.339	141	86	104.15	16.7	52.039	139	78	98.13	16.9	47.8658	156	89	111.11	19.3	54.0326	150	84	105.78	17.8	52.0148	141	88	105.49	14.6	55.0234	152	92	111.8	20.8	52.988	151	82
107	Maria Mercedes		154	92	112.46	18.1	56.1236	143	89	106.82	16.9	53.6012	164	92	115.76	18.2	58.2016	154	98	116.48	18	58.8768	134	90	104.52	19.5	49.4832	164	93	116.43	17.8	59.0438	146	88	107.14	19.7	51.0124	147	89	108.14	17.5	53.8724	150	88	108.46	17.7	53.8836	136	83
109	Juan	Martin	175	102	126.09	20.9	62.3194	146	87	106.47	17.6	52.6702	152	96	114.48	17.7	57.8568	171	97	121.42	21.2	58.9372	166	98	120.44	20.6	58.8904	165	89	114.08	21.8	53.4928	170	94	119.08	18.4	60.1928	172	104	126.44	18.3	65.1504	159	84	108.75	18.9	52.875	174	96
111	Vicente	Gallardo	138	78	97.8	20	44.548	97	58	70.87	14.6	32.1742	100	63	75.21	15.2	34.4386	98	63	74.55	17.7	31.503	131	78	95.49	20.9	42.1234	114	74	87.2	16.1	41.452	111	71	84.2	19.1	36.472	100	60	73.2	17.2	31.112	101	62	74.87	16.3	33.1142	99	61
112	Angeles	Rodriguez	146	78	100.44	20.1	46.1904	138	88	104.5	17.7	51.27	120	72	87.84	24	33.9744	138	90	105.84	22.1	47.7544	140	83	101.81	17.9	49.2946	137	58	84.07	19	36.4862	133	92	105.53	19.1	50.5498	126	68	87.14	19.3	38.2124	130	69	89.13	16	42.8258	127	66
114	Paqui	Aguilera	155	87	109.44	15.4	56.8304	128	78	94.5	16	46.37	128	75	92.49	17.5	43.5434	138	85	102.49	17.6	50.0434	115	69	84.18	16.8	38.7588	131	77	94.82	18.1	44.4812	127	85	98.86	18.1	47.1476	122	69	86.49	14.3	42.7834	120	78	91.86	15.9	44.7276	130	75
115	Etienne		144	78	99.78	18.4	47.4548	128	72	90.48	12.6	47.1168	125	76	92.17	11.7	49.1322	134	76	95.14	12.1	50.6924	136	73	93.79	13.6	48.3014	127	77	93.5	13.3	48.41	134	82	99.16	13.2	52.2456	115	70	84.85	9.8	46.201	116	71	85.85	13.6	43.061	114	69
116	Juana	Martin	123	94	103.57	18.3	50.0562	108	82	90.58	13.5	46.2828	123	90	100.89	19.5	47.0874	126	97	106.57	17.5	52.8362	109	82	90.91	14.7	45.3006	112	83	92.57	15.8	45.2962	112	83	92.57	16.7	44.3962	124	94	103.9	19.2	49.374	131	99	109.56	18.5	53.8096	131	99
117	Manuel	González	161	107	124.82	14.5	67.8812	146	97	113.17	16.5	58.1922	151	100	116.83	16.5	60.6078	148	101	116.51	14.2	62.6966	136	100	111.88	16	57.8408	147	99	114.84	18.7	57.0944	169	105	126.12	15.6	67.6392	154	94	113.8	16.7	58.408	160	98	118.46	18.9	59.2836	155	103
118	Manuel	Fernandez	137	82	100.15	11.3	54.799	144	79	100.45	14.7	51.597	142	80	100.46	12.3	54.0036	135	71	92.12	17.6	43.1992	152	82	105.1	12.4	56.966	172	90	117.06	17.6	59.6596	157	85	108.76	14.3	57.4816	157	81	106.08	13.3	56.7128	146	82	103.12	14.4	53.6592	153	84
119	Ana Maria	Hernandez	177	85	115.36	9.8	66.3376	175	97	122.74	11.7	69.3084	179	94	122.05	14.6	65.953	153	83	106.1	11.1	58.926	180	91	120.37	10.8	68.6442	197	94	127.99	13	71.4734	158	93	114.45	11.1	64.437	151	82	104.77	13.1	56.0482	169	90	116.07	10.4	66.2062	147	83
120	Miguel	Garcia	184	103	129.73	16.8	68.8218	138	88	104.5	15.1	53.87	152	87	108.45	14.6	56.977	151	87	108.12	14.9	56.4592	158	88	111.1	13.7	59.626	166	86	112.4	13.6	60.584	130	81	97.17	16.2	47.9322	130	80	96.5	10.4	53.29	144	85	104.47	14.5	54.4502	135	87
121	Lola	Rodriguez	128	83	97.85	26.2	38.381	149	88	108.13	26.7	44.6658	145	82	102.79	24.8	43.0414	134	83	99.83	23	42.8878	140	85	103.15	23.7	44.379	143	87	105.48	23.1	46.5168	143	89	106.82	23	47.5012	145	86	105.47	22.5	47.1102	144	89	107.15	25.2	45.519	158	89
122	Sacramento		149	100	116.17	24.1	52.5722	161	92	114.77	19.6	56.1482	164	95	117.77	21.5	56.2282	168	99	121.77	20.1	60.2682	150	96	113.82	22.2	52.9212	174	96	121.74	23	57.3484	144	96	111.84	20.9	52.9144	145	96	112.17	22	52.0322	152	99	116.49	23.4	53.4834	153	93
123	Manuel	Vico	120	92	101.24	16.8	50.0184	136	97	109.87	18.5	54.0142	133	96	108.21	19	52.4186	140	98	111.86	19.3	54.5276	143	92	108.83	22	49.8278	143	100	114.19	18.5	56.8654	133	107	115.58	16.1	60.1828	148	93	111.15	18	55.359	142	98	112.52	15.3	58.9632	137	88
124	Encarnación	Perez	126	74	91.16	23.2	36.9656	109	65	79.52	23.2	29.2832	122	68	85.82	24.7	31.9412	117	70	85.51	23.2	33.2366	115	69	84.18	24.1	31.4588	134	67	89.11	27.2	31.6126	118	72	87.18	23.6	33.9388	112	70	83.86	22.7	32.6476	112	70	83.86	23.6	31.7476	122	72
125	Valentin	Corral	132	92	105.2	19	50.432	137	100	112.21	12.6	61.4586	150	104	119.18	15.7	62.9588	139	105	116.22	14.1	62.6052	142	100	113.86	17.4	57.7476	148	106	119.86	14.1	65.0076	147	106	119.53	13.5	65.3898	141	103	115.54	13.9	62.3564	150	102	117.84	14.8	62.9744	145	92
126	Juan Manuel	Azpitarte	136	82	99.82	13.7	52.1812	123	75	90.84	16.3	43.6544	127	73	90.82	14.2	45.7412	123	78	92.85	13.6	47.681	114	66	81.84	14.7	39.3144	114	66	81.84	14.7	39.3144	125	78	93.51	15.8	45.9166	132	80	97.16	14	50.1256	134	78	96.48	13.5	50.1768	127	72
127	Rosalia	Ruiz	124	84	97.2	16.4	47.752	124	85	97.87	15.1	49.4942	131	83	98.84	18	47.2344	127	81	96.18	15.9	47.5788	129	81	96.84	16	47.9144	127	79	94.84	17.9	44.6944	140	92	107.84	18.4	52.7744	133	83	99.5	17.9	47.77	128	81	96.51	15.3	48.3966	129	85
128	Jesús	Rodríguez	155	96	115.47	19.4	56.8102	135	84	100.83	21.7	44.8478	134	86	101.84	22.3	44.9144	127	81	96.18	18.2	45.2788	146	89	107.81	17.3	53.8546	150	90	109.8	20.3	52.168	135	92	106.19	19	51.0854	139	90	106.17	18.4	51.6722	129	89	102.2	18.7	48.752	134	93
129	Manuel Santiago	Martin	166	95	118.43	10.2	67.9638	149	92	110.81	12.7	60.4346	137	86	102.83	12.6	55.2678	152	99	116.49	13.3	63.5834	144	98	113.18	15.7	58.9988	150	93	111.81	12.9	60.8946	150	103	118.51	11.1	67.1166	141	100	113.53	10.4	64.5298	155	95	114.8	12.4	63.368	155	103
130	Carolina	Díaz	138	99	111.87	13.7	60.1342	122	74	89.84	13.7	45.5944	123	84	96.87	11.6	52.3342	117	86	96.23	14.8	48.7118	126	92	103.22	16.6	51.5252	123	57	78.78	15.8	36.1948	127	89	101.54	13.5	53.5164	116	80	91.88	12.8	47.8408	128	80	95.84	13.6	49.6544	112	77
131	Antonio	Beltrán	130	68	88.46	13.3	45.0836	121	59	79.46	13.9	38.5436	130	70	89.8	13.2	46.068	116	68	83.84	12.6	42.7344	127	68	87.47	13.1	44.6302	133	67	88.78	14.2	44.3948	138	70	92.44	13.9	47.1104	106	58	73.84	12.2	36.5344	110	59	75.83	13.3	36.7478	126	64
132	Josefina	Leon	116	79	91.21	25.3	34.8986	132	87	101.85	27.3	39.921	132	93	105.87	23.7	46.1742	128	89	101.87	24.5	42.7342	127	86	99.53	27.1	38.5898	127	85	98.86	26.7	38.5476	132	88	102.52	31.7	35.9632	141	94	109.51	27.5	44.7766	138	86	103.16	27.7	40.3856	141	98
			POAG				53.821					50.7313					51.2316					51.6983					50.7806					51.649					52.6494					51.1635					51.2632
							9.75182					9.9458					10.3263					9.32728					9.22993					11.3876					9.37411					9.82348					9.78958
			5.09902				1.91212					1.95016					2.02476					1.82888					1.80979					2.23286					1.83806					1.92617					1.91953
101	Julio	Rodriguez	134	90	104.52	15.8	53.1832	136	95	108.53	17.7	53.9298	157	90	112.11	18.8	55.1926	163	86	111.41	17.4	56.1306	140	102	114.54	15.2	60.3964	138	85	102.49	17.4	50.2434	138	94	108.52	16.6	55.0232	143	102	115.53	15.3	60.9498	137	96	109.53	16.1	56.1898	138	96
102	Rafael	Rodriguez	161	72	101.37	12.1	54.8042	119	53	74.78	9.7	39.6548	129	60	82.77	11.9	42.7282	136	64	87.76	11.2	46.7216	127	59	81.44	11.2	42.5504	125	55	78.1	13.1	38.446	122	58	79.12	10.1	42.1192	138	58	84.4	11.4	44.304	129	58	81.43	9.3	44.4438	130	58
104	Alejandro	Jimenez	112	62	78.5	13.8	38.01	131	69	89.46	17.6	41.4436	115	67	82.84	17.5	37.1744	114	73	86.53	17.4	39.7098	115	76	88.87	17.2	41.4542	112	72	85.2	18	38.232	114	74	87.2	20	37.552	114	69	83.85	14.8	40.541	122	75	90.51	18.8	40.9366	113	73
105	Mercedes		125	79	94.18	17.1	45.0588	120	76	90.52	18.4	41.3432	128	72	90.48	20.8	38.9168	129	80	96.17	23.9	39.5722	126	76	92.5	23.5	37.55	139	77	97.46	19.6	44.7236	126	79	94.51	17.8	44.5766	147	86	106.13	21.3	48.7458	136	81	99.15	23.5	41.939	129	82
107	Isabel	Jimenez	127	77	93.5	12.7	49.01	115	73	86.86	15.1	42.2276	119	70	86.17	14.5	42.3722	113	71	84.86	14.8	41.2076	119	70	86.17	13.2	43.6722	140	75	96.45	15.2	48.457	123	75	90.84	15	44.9544	130	80	96.5	12.6	51.09	117	78	90.87	14	45.9742	113	67
108	Carmen	Garcia Cano	150	93	111.81	18	55.7946	158	100	119.14	17	61.6324	167	103	124.12	14	67.9192	145	95	111.5	16	57.59	156	94	114.46	17	58.5436	152	97	115.15	14	61.999	156	96	115.8	16	60.428	159	97	117.46	17	60.5236	149	97	114.16	14	61.3456	147	99
109	Carmen	Bueno	129	89	102.2	12.5	54.952	114	76	88.54	15.2	43.2364	115	75	88.2	14.7	43.512	119	74	88.85	12.8	45.841	114	73	86.53	13.2	43.9098	121	79	92.86	12.9	48.3876	115	76	88.87	13.3	45.3542	115	78	90.21	16.5	43.0386	107	71	82.88	15.6	39.1008	116	74
110	Maricarmen	Gamez	118	70	85.84	13.3	43.3544	111	74	86.21	12.5	44.3986	120	77	91.19	12.4	47.7854	126	79	94.51	12.1	50.2766	128	78	94.5	13.9	48.47	129	75	92.82	12.5	48.7612	125	74	90.83	13.5	46.4478	121	75	90.18	13	46.5188	127	77	93.5	12.1	49.61	119	71
111	Marisa	Angulo	132	76	94.48	17.2	45.1568	102	66	77.88	16.6	34.8008	114	65	81.17	18.5	35.0722	107	66	79.53	19	33.4898	112	67	81.85	20.5	33.521	122	71	87.83	20.8	37.1678	102	68	79.22	18.6	33.6852	108	64	78.52	20.8	31.0232	108	65	79.19	19.9	32.3654	104	70
112	Pilar	Sanchez	122	84	96.54	23.7	40.0164	111	68	82.19	22.7	31.5454	112	69	83.19	20.9	34.0054	108	72	83.88	22.2	33.1608	105	68	80.21	20.8	32.1386	107	72	83.55	20.4	34.743	110	73	85.21	20	36.2386	106	70	81.88	19.9	34.1408	108	73	84.55	20.4	35.403	109	71
113	Maria Angustias		135	95	108.2	19	52.412	146	92	109.82	20	52.4812	150	94	112.48	18	56.2368	135	100	111.55	17	56.623	144	100	114.52	16	59.5832	145	91	108.82	18	53.8212	134	97	109.21	15	57.0786	146	94	111.16	15	58.3656	143	97	112.18	19	55.0388	129	96
114	Fermin		152	82	105.1	14.9	54.466	129	78	94.83	17.1	45.4878	154	88	109.78	14.5	57.9548	159	86	110.09	18.2	54.4594	121	74	89.51	17.3	41.7766	147	84	104.79	17.9	51.2614	130	76	93.82	21.7	40.2212	125	54	77.43	19.1	32.0038	144	81	101.79	16.7	50.4814	130	82
115	Genaro	Muñoz	137	97	110.2	21	51.732	155	97	116.14	19	57.6524	136	80	98.48	18.7	46.2968	125	83	96.86	16.6	47.3276	116	71	85.85	18.3	38.361	150	92	111.14	17.4	55.9524	125	80	94.85	18.4	44.201	114	67	82.51	18.8	35.6566	116	75	88.53	19.9	38.5298	120	82
116	Gloria	Sanchez	121	81	94.2	20	42.172	120	80	93.2	21	40.512	111	78	88.89	13	45.6674	109	80	89.57	16	43.1162	118	81	93.21	13	48.5186	121	76	90.85	15	44.961	114	79	90.55	11	48.763	118	79	91.87	16	44.6342	121	85	96.88	15	48.9408	115	72
117	M Jesus	Sanchez	139	85	102.82	15.2	52.6612	125	81	95.52	17.5	45.5432	137	77	96.8	19	44.888	124	88	99.88	18.1	47.8208	131	83	98.84	19	46.2344	137	84	101.49	18	48.9834	128	72	90.48	16.1	43.6168	128	78	94.5	19.1	43.27	153	89	110.12	17.2	55.4792	133	88
119	Encarna	Campaña	113	70	84.19	18.4	37.1654	129	77	94.16	21.8	40.3456	120	79	92.53	18.1	42.9698	113	85	94.24	17.1	45.0984	129	74	92.15	20.6	40.219	122	82	95.2	22.7	40.132	134	81	98.49	17.7	47.3034	141	79	99.46	19.7	45.9436	127	76	92.83	20.2	41.0678	128	75
120	Juan	Villén	149	111	123.54	14.9	66.6364	135	95	108.2	18.3	53.112	134	85	101.17	17.4	49.3722	130	85	99.85	15.3	50.601	133	89	103.52	17.8	50.5232	137	89	104.84	15.7	53.4944	143	88	106.15	16.4	53.659	129	86	100.19	16	50.1254	140	74	95.78	14.9	48.3148	128	91
121	Concepción	Iglesias	157	103	120.82	18.4	61.3412	166	108	127.14	18.1	65.8124	153	96	114.81	18.2	57.5746	144	96	111.84	19	54.8144	151	96	114.15	20.7	54.639	161	92	114.77	19.6	56.1482	155	99	117.48	18.4	59.1368	155	116	128.87	20.6	64.4542	140	103	115.21	18.7	57.3386	134	89
			CONTROL				49.8848					46.3977					46.9799					46.8645					45.6701					47.5508					46.6866					46.4072					46.8055
							8.02483					9.16952					8.99651					7.53431					8.49208					7.53532					7.76046					9.98305					8.20818
			4.24264				1.89265					2.16262					2.12182					1.77696					2.00285					1.7772					1.8303					2.35449					1.93589
			PRUEBA T				0.165358					0.15003					0.164882					0.0753866					0.0692323					0.188938					0.0318168					0.124222					0.120868
			CODIGO	GRUPO	OPP_LE_pre_baja	OPP_LE_post_baja	OPP_LE_5'_baja	OPP_LE_pre_Alta1	OPP_LE_post_Alta1	OPP_LE_5'_Alta1	OPP_BI_pre_baja	OPP_BI_post_baja	OPP_BI_5'_baja	OPP_BI_pre_Alta1	OPP_BI_post_Alta1	OPP_BI_5'_Alta1
			102	POAG	-3.2886	-11.1982	-4.0822	-5.8422	-12.4646	-0.0888	-4.3222	-3.9644	-5.9956	0.947	8.5918	-2.4444
			103	POAG	-0.3048	0.9194	5.022	9.1086	3.962	5.4398	2.3198	1.4794	2.9284	11.8908	-4.205	12.8862
			106	POAG	-0.1178	9.1466	3.4466	7.6198	1.453	3.4708	0.4622	2.4976	3.8374	1.4688	8.7372	0.4976
			107	POAG	2.5224	-2.078	-2.7532	6.6404	-2.9202	5.1112	2.2512	2.24	8.0002	6.1736	2.1622	0.0356
			109	POAG	9.6492	4.4626	3.3822	3.429	8.8266	2.1266	-2.831	9.4444	1.671	4.74	8.0308	2.3666
			111	POAG	12.3738	10.1094	13.045	2.4246	3.096	8.076	13.436	11.4338	12.0116	17.2472	11.956	-0.9084
			112	POAG	-5.0796	12.216	-1.564	-3.1042	9.7042	-4.3594	7.978	3.3646	6.7446	2.5562	7.7224	-4.544
			114	POAG	10.4604	13.287	6.787	18.0716	12.3492	9.6828	14.047	12.1028	12.7514	19.1914	15.3894	17.1472
			115	POAG	0.338	-1.6774	-3.2376	-0.8466	-0.9552	-4.7908	1.2538	4.3938	4.0138	5.9182	4.8604	-9.2064
			116	POAG	3.7734	2.9688	-2.78	4.7556	4.76	5.66	0.6822	-3.7534	-3.4534	-4.5846	-1.749	-2.94
			117	POAG	9.689	7.2734	5.1846	10.0404	10.7868	0.242	9.4732	8.5976	6.6756	6.8044	6.4044	9.3844
			118	POAG	3.202	0.7954	11.5998	-2.167	-4.8606	-2.6826	-1.9138	1.1398	4.0308	6.2442	0.2574	6.6976
			119	POAG	-2.9708	0.3846	7.4116	-2.3066	-5.1358	1.9006	10.2894	0.1314	10.8184	3.6978	-5.4558	4.7324
			120	POAG	14.9518	11.8448	12.3626	9.1958	8.2378	20.8896	15.5318	14.3716	18.5474	24.2738	13.1314	11.2606
			121	POAG	-6.2848	-4.6604	-4.5068	-5.998	-8.1358	-9.1202	-8.7292	-7.138	-13.7872	-1.8448	-9.6074	-10.878
			122	POAG	-3.576	-3.656	-7.696	-0.349	-4.7762	-0.3422	0.54	-0.9112	0.9242	-1.3332	-8.9514	-3.3268
			123	POAG	-3.9958	-2.4002	-4.5092	0.1906	-6.847	-10.1644	-5.3406	-8.9448	2.3662	-6.858	-4.9226	-0.9046
			124	POAG	7.6824	5.0244	3.729	5.5068	5.353	3.0268	4.318	5.218	0.7556	6.027	2.8866	1.8534
			125	POAG	-11.0266	-12.5268	-12.1732	-7.3156	-14.5756	-14.9578	-11.9244	-12.5424	-5.6314	-10.1066	-3.8624	-10.6644
			126	POAG	8.5268	6.44	4.5002	12.8668	12.8668	6.2646	2.0556	2.0044	8.5822	8.2714	2.5754	5.0112
			127	POAG	-1.7422	0.5176	0.1732	-0.1624	3.0576	-5.0224	-0.018	-0.6446	-0.0312	4.2334	2.9688	-1.2622
			128	POAG	11.9624	11.8958	11.5314	2.9556	4.6422	5.7248	5.138	8.0582	5.3004	1.8446	-0.8466	-4.5998
			129	POAG	7.5292	12.696	4.3804	8.965	7.0692	0.8472	3.434	4.5958	2.6582	1.0628	-1.4176	2.925
			130	POAG	14.5398	7.8	11.4224	8.609	23.9394	6.6178	12.2934	10.4798	16.0912	12.4912	6.853	14.1402
			131	POAG	6.54	-0.9844	2.3492	0.4534	0.6888	-2.0268	8.5492	8.3358	4.34	0.3642	8.5578	8.5136
			132	POAG	-5.0224	-11.2756	-7.8356	-3.6912	-3.649	-1.0646	-9.878	-5.487	-13.0468	-10.7268	-1.3956	-9.149
			101	CONTROL	-0.7466	-2.0094	-2.9474	-7.2132	2.9398	-1.84	-7.7666	-3.0066	-3.0244	0.109	2.2266	-5.7512
			102	CONTROL	15.1494	12.076	8.0826	12.2538	16.3582	12.685	10.5002	10.3604	11.5426	12.2606	5.8072	14.3714
			104	CONTROL	-3.4336	0.8356	-1.6998	-3.4442	-0.222	0.458	-2.531	-2.9266	-2.582	-1.1176	-5.8978	0.1802
			105	CONTROL	3.7156	6.142	5.4866	7.5088	0.3352	0.4822	-3.687	3.1198	1.6022	1.7024	3.5396	3.2912
			107	CONTROL	6.7824	6.6378	7.8024	5.3378	0.553	4.0556	-2.08	3.0358	9.2712	7.5092	3.742	7.8866
			108	CONTROL	-5.8378	-12.1246	-1.7954	-2.749	-6.2044	-4.6334	-4.729	-5.551	-2.9998	-4.3132	-3.571	-6.8642
			109	CONTROL	11.7156	11.44	9.111	11.0422	6.5644	9.5978	11.9134	15.8512	10.8644	14.0444	8.8178	12.0134
			110	CONTROL	-1.0442	-4.431	-6.9222	-5.1156	-5.4068	-3.0934	-3.1644	-6.2556	-2.76	-1.0378	-6.8978	-4.6778
			111	CONTROL	10.356	10.0846	11.667	11.6358	7.989	11.4716	14.1336	12.7914	10.3516	13.698	11.2468	12.4514
			112	CONTROL	8.471	6.011	6.8556	7.8778	5.2734	3.7778	5.8756	4.6134	4.88	4.1198	7.18	6.3822
			113	CONTROL	-0.0692	-3.8248	-4.211	-7.1712	-1.4092	-4.6666	-5.9536	-2.6268	-5.1354	2.2998	-4.0558	-3.2112
			114	CONTROL	8.9782	-3.4888	0.0066	12.6894	3.2046	14.2448	22.4622	3.9846	6.4916	10.4028	4.956	9.4938
			115	CONTROL	-5.9204	5.4352	4.4044	13.371	-4.2204	7.531	16.0754	13.2022	10.5356	10.678	-4.1648	5.9554
			116	CONTROL	1.66	-3.4954	-0.9442	-6.3466	-2.789	-6.591	-2.4622	-6.7688	0.2866	-4.8844	-6.3336	-4.4424
			117	CONTROL	7.118	7.7732	4.8404	6.4268	3.6778	9.0444	9.3912	-2.818	3.0802	8.9736	9.26	10.2288
			119	CONTROL	-3.1802	-5.8044	-7.933	-3.0536	-2.9666	-10.138	-8.7782	-3.9024	-5.678	-3.9244	-6.0514	-6.3912
			120	CONTROL	13.5244	17.2642	16.0354	16.1132	13.142	12.9774	16.511	18.3216	13.2178	16.2398	10.1552	8.3066
			121	CONTROL	-4.4712	3.7666	6.5268	6.7022	5.193	2.2044	-3.113	4.0026	12.9002	-1.4426	3.1154	-1.0004
				POAG	3.08966	2.58942	2.12267	3.04039	2.17202	1.17156	2.65752	2.55781	3.50396	4.23054	2.64122	1.4086
					7.22546	7.61522	6.90948	6.36898	8.62855	7.1647	7.39685	6.83577	7.73227	8.26802	6.70893	7.68699
					1.41676	1.49318	1.3548	1.24882	1.69187	1.40484	1.45036	1.34035	1.51613	1.62118	1.31548	1.50725
				CONTROL	3.48708	2.90488	3.02032	4.21474	2.334	3.1982	3.47764	3.07929	4.04691	4.73986	1.83747	3.23459
					6.92953	7.63397	6.62024	8.11306	6.14027	7.47072	9.81544	8.03335	6.73377	7.03409	6.36638	7.29449
					1.63432	1.80047	1.56138	1.91346	1.44818	1.76196	2.31496	1.89466	1.58815	1.65898	1.50151	1.7204
					0.856172	0.893282	0.668737	0.593811	0.94576	0.369766	0.753435	0.81799	0.810652	0.832225	0.692037	0.433504
					PRE	POST	REC		PRE	POST	REC		PRE	POST	REC		PRE	POST	REC
				POAG	3.08966	2.58942	2.12267	POAG	3.04039	2.17202	1.17156	POAG	2.65752	2.55781	3.50396	POAG	4.23054	2.64122	1.4086
				CONTROL	3.48708	2.90488	3.02032	CONTROL	4.21474	2.334	3.1982	CONTROL	3.47764	3.07929	4.04691	CONTROL	4.73986	1.83747	3.23459
[truncated: 18 more columns]

## Sheet: OPP JASP
CODIGO	SEXO	GRUPO	LEG EXT 15RM	BICEPS 15RM	OPPbasal	OPP_LE_post_baja	OPP_LE_5'_baja	OPP_LE_post_Alta1	OPP_LE_5'_Alta1	BI_OPP_post_Baja	BI_OPP_5'_Baja	BI_OPP_post_Alta1	BI_OPP_5'_Alta1
102	M	POAG	35	18	65.5122	76.7104	69.5944	77.9768	65.601	69.4766	71.5078	56.9204	67.9566
103	F	POAG	10	8.5	63.7924	62.873	58.7704	59.8304	58.3526	62.313	60.864	67.9974	50.9062
106	F	POAG	20	10	55.4856	46.339	52.039	54.0326	52.0148	52.988	51.6482	46.7484	54.988
107	F	POAG	15	8.1	56.1236	58.2016	58.8768	59.0438	51.0124	53.8836	48.1234	53.9614	56.088
109	M	POAG	30	18	62.3194	57.8568	58.9372	53.4928	60.1928	52.875	60.6484	54.2886	59.9528
111	M	POAG	30	14.5	44.548	34.4386	31.503	41.452	36.472	33.1142	32.5364	32.592	45.4564
112	F	POAG	10	9.1	46.1904	33.9744	47.7544	36.4862	50.5498	42.8258	39.4458	38.468	50.7344
114	F	POAG	15	8.5	56.8304	43.5434	50.0434	44.4812	47.1476	44.7276	44.079	41.441	39.6832
115	M	POAG	10	9.5	47.4548	49.1322	50.6924	48.41	52.2456	43.061	43.441	42.5944	56.6612
116	F	POAG	15	10.5	50.0562	47.0874	52.8362	45.2962	44.3962	53.8096	53.5096	51.8052	52.9962
117	M	POAG	20	14.5	67.8812	60.6078	62.6966	57.0944	67.6392	59.2836	61.2056	61.4768	58.4968
118	M	POAG	35	12.5	54.799	54.0036	43.1992	59.6596	57.4816	53.6592	50.7682	54.5416	48.1014
119	F	POAG	10	7	66.3376	65.953	58.926	71.4734	64.437	66.2062	55.5192	71.7934	61.6052
120	M	POAG	20	9.5	68.8218	56.977	56.4592	60.584	47.9322	54.4502	50.2744	55.6904	57.5612
121	F	POAG	10	8.5	38.381	43.0414	42.8878	46.5168	47.5012	45.519	52.1682	47.9884	49.259
122	F	POAG	10	8.1	52.5722	56.2282	60.2682	57.3484	52.9144	53.4834	51.648	61.5236	55.899
123	M	POAG	65	22.5	50.0184	52.4186	54.5276	56.8654	60.1828	58.9632	47.6522	54.941	50.923
124	F	POAG	10	8.5	36.9656	31.9412	33.2366	31.6126	33.9388	31.7476	36.21	34.079	35.1122
125	M	POAG	30	15.5	50.432	62.9588	62.6052	65.0076	65.3898	62.9744	56.0634	54.2944	61.0964
126	M	POAG	16.1	9.5	52.1812	45.7412	47.681	39.3144	45.9166	50.1768	43.599	49.6058	47.17
127	F	POAG	12.2	7	47.752	47.2344	47.5788	44.6944	52.7744	48.3966	47.7832	44.7832	49.0142
128	M	POAG	35	21.5	56.8102	44.9144	45.2788	52.168	51.0854	48.752	51.5098	57.6568	61.41
129	M	POAG	15	17.5	67.9638	55.2678	63.5834	60.8946	67.1166	63.368	65.3056	69.3814	65.0388
130	F	POAG	30	10.5	60.1342	52.3342	48.7118	36.1948	53.5164	49.6544	44.043	53.2812	45.994
131	M	POAG	30	8.5	45.0836	46.068	42.7344	44.3948	47.1104	36.7478	40.7436	36.5258	36.57
132	F	POAG	10	7	34.8986	46.1742	42.7342	38.5476	35.9632	40.3856	47.9454	36.2942	44.0476
101	M	CONTROL	25	12.5	53.1832	55.1926	56.1306	50.2434	55.0232	56.1898	56.2076	50.9566	58.9344
102	M	CONTROL	20	12.5	54.8042	42.7282	46.7216	38.446	42.1192	44.4438	43.2616	48.997	40.4328
104	M	CONTROL	50	15.5	38.01	37.1744	39.7098	38.232	37.552	40.9366	40.592	43.9078	37.8298
105	F	CONTROL	12.2	7	45.0588	38.9168	39.5722	44.7236	44.5766	41.939	43.4566	41.5192	41.7676
107	F	CONTROL	17.2	8.5	49.01	42.3722	41.2076	48.457	44.9544	45.9742	39.7388	45.268	41.1234
108	F	CONTROL	17.2	8.5	55.7946	67.9192	57.59	61.999	60.428	61.3456	58.7944	59.3656	62.6588
109	F	CONTROL	15	8.5	54.952	43.512	45.841	48.3876	45.3542	39.1008	44.0876	46.1342	42.9386
110	F	CONTROL	17.2	6.4	43.3544	47.7854	50.2766	48.7612	46.4478	49.61	46.1144	50.2522	48.0322
111	F	CONTROL	15	8.5	45.1568	35.0722	33.4898	37.1678	33.6852	32.3654	34.8052	33.91	32.7054
112	F	CONTROL	10	8.5	40.0164	34.0054	33.1608	34.743	36.2386	35.403	35.1364	32.8364	33.6342
113	F	CONTROL	15	8.5	52.412	56.2368	56.623	53.8212	57.0786	55.0388	57.5474	56.4678	55.6232
114	M	CONTROL	35	15.5	54.466	57.9548	54.4594	51.2614	40.2212	50.4814	47.9744	49.51	44.9722
115	M	CONTROL	35	10.5	51.732	46.2968	47.3276	55.9524	44.201	38.5298	41.1964	55.8968	45.7766
116	F	CONTROL	12.2	9.5	42.172	45.6674	43.1162	44.961	48.763	48.9408	41.8854	48.5056	46.6144
117	F	CONTROL	12.2	8.5	52.6612	44.888	47.8208	48.9834	43.6168	55.4792	49.581	43.4012	42.4324
119	F	CONTROL	25	9.5	37.1654	42.9698	45.0984	40.132	47.3034	41.0678	42.8434	43.2168	43.5566
120	M	CONTROL	45	14.5	66.6364	49.3722	50.601	53.4944	53.659	48.3148	53.4186	56.4812	58.3298
121	F	CONTROL	12.2	8.5	61.3412	57.5746	54.8144	56.1482	59.1368	57.3386	48.441	58.2258	62.3416
